# Supplementary material for: Tumour-specific STING agonist synthesis via a two-component prodrug system
Source: Nat Chem. 2025 Sep 16;17(12):1941–51. doi: 10.1038/s41557-025-01930-9 (PMC12669040; doi:10.1038/s41557-025-01930-9)
Supplement: Supplementary file 3 — Statistical source data. [file 41557_2025_1930_MOESM3_ESM.xlsx]

## Sheet: 工作表1
						Abs (260 nm)
						Time (min)	N1+E4	N1+E4+C1	N1+E4+C2	N1+E4+C3	N1+E4+C4	N1+E4+C5	N1+E4+C6
						0	0	0	0	0	0	0	0
						0.001	6	1	-2	7	-8	12	13
						0.002	-1	0	-5	17	-21	20	26
						0.003	-8	2	-1	18	-35	22	41
						0.003	-3	-3	4	15	-42	19	58
						0.004	-6	3	5	8	-40	10	61
						0.005	-4	4	2	4	-48	1	56
						0.006	2	9	8	4	-52	-3	49
						0.007	8	1	8	6	-56	-7	41
						0.008	23	-4	9	9	-54	-2	21
						0.008	35	-17	11	13	-52	1	10
						0.009	40	-30	23	14	-35	-2	4
						0.01	55	-37	45	16	-9	-1	17
						0.011	97	-28	82	42	48	30	60
						0.012	148	4	126	75	114	77	128
						0.013	226	47	177	110	186	134	204
						0.013	318	103	234	158	248	210	289
						0.014	405	160	271	201	297	272	343
						0.015	452	209	282	216	301	281	348
						0.016	479	221	278	223	280	256	325
						0.017	483	224	267	234	255	226	294
						0.018	477	212	232	234	226	189	257
						0.018	463	199	196	226	200	159	234
						0.019	463	178	171	218	172	146	221
						0.02	461	166	148	209	158	148	220
						0.021	465	160	129	185	133	149	216
						0.022	463	160	127	164	115	143	206
						0.022	465	156	133	143	95	131	192
						0.023	465	161	138	133	99	125	188
						0.024	468	171	154	128	95	120	183
						0.025	462	173	173	133	109	117	182
						0.026	459	170	183	143	114	113	188
						0.027	450	161	194	157	124	117	196
						0.027	439	147	202	163	123	124	206
						0.028	430	130	194	163	120	126	213
						0.029	431	121	175	152	106	126	222
						0.03	432	111	156	130	98	124	220
						0.031	432	103	135	115	90	114	220
						0.032	435	109	117	108	78	96	203
						0.032	440	118	106	112	75	84	192
						0.033	434	115	111	122	71	67	163
						0.034	427	113	112	137	67	57	143
						0.035	429	117	121	138	61	52	120
						0.036	425	105	124	126	55	59	111
						0.037	419	94	130	105	53	71	96
						0.037	418	93	125	82	54	87	100
						0.038	418	102	127	70	58	100	103
						0.039	415	106	118	67	57	111	108
						0.04	417	115	121	77	64	113	105
						0.041	417	123	114	92	63	105	113
						0.042	426	127	110	107	67	99	116
						0.042	436	119	107	105	63	95	113
						0.043	440	117	110	103	74	89	113
						0.044	442	117	115	100	76	85	122
						0.045	441	119	123	92	83	79	125
						0.046	438	125	133	87	79	73	127
						0.047	433	131	141	100	77	66	136
						0.047	432	129	144	110	66	63	144
						0.048	424	123	143	110	54	66	147
						0.049	418	119	144	112	40	81	144
						0.05	404	107	143	112	40	96	135
						0.051	391	101	144	98	40	110	123
						0.052	377	97	143	85	41	114	113
						0.052	378	91	125	76	45	115	101
						0.053	381	78	112	73	56	102	100
						0.054	397	70	103	61	60	86	107
						0.055	410	66	92	55	57	69	108
						0.056	424	68	95	52	62	57	106
						0.057	433	73	116	45	69	36	110
						0.057	440	86	134	37	67	27	109
						0.058	426	95	139	43	69	19	104
						0.059	418	104	146	45	80	16	105
						0.06	407	106	134	46	90	14	112
						0.061	396	105	118	61	95	33	110
						0.062	393	100	101	70	108	38	116
						0.062	402	103	96	78	115	47	128
						0.063	409	98	90	92	112	53	139
						0.064	421	94	95	114	102	58	142
						0.065	424	86	99	121	93	48	154
						0.066	414	86	101	130	82	50	147
						0.067	403	75	98	131	70	51	138
						0.067	390	66	102	124	66	54	129
						0.068	370	65	108	107	72	53	129
						0.069	356	69	105	89	81	61	117
						0.07	361	68	116	77	86	57	116
						0.071	363	74	126	74	98	63	110
						0.072	363	86	129	73	103	63	97
						0.072	371	87	124	78	100	65	76
						0.073	377	95	132	84	101	65	59
						0.074	366	95	123	82	106	69	44
						0.075	365	97	118	83	105	56	36
						0.076	365	92	116	75	111	51	39
						0.077	360	91	108	66	118	52	41
						0.077	361	73	93	58	111	49	56
						0.078	364	63	88	53	105	48	71
						0.079	355	53	79	41	97	59	81
						0.08	342	42	69	48	76	58	85
						0.081	335	36	70	54	56	45	93
						0.082	330	52	72	63	49	39	93
						0.082	326	61	70	71	35	29	87
						0.083	336	62	75	77	21	22	80
						0.084	352	73	79	65	22	20	80
						0.085	371	76	78	56	30	28	75
						0.086	383	65	78	44	36	32	73
						0.087	405	57	82	32	45	43	81
						0.087	409	54	83	24	62	43	94
						0.088	411	41	84	23	68	41	102
						0.089	405	36	93	23	67	43	118
						0.09	406	38	100	25	63	47	130
						0.091	396	41	108	29	62	47	129
						0.092	394	51	112	37	56	56	123
						0.092	386	62	124	45	51	72	119
						0.093	376	67	117	50	54	70	102
						0.094	366	65	116	51	59	52	87
						0.095	367	67	110	55	59	40	87
						0.096	370	58	99	47	60	27	84
						0.097	382	49	79	44	60	0	81
						0.097	393	44	80	45	55	-5	86
						0.098	392	46	74	47	51	0	93
						0.099	386	39	70	46	50	-2	88
						0.1	373	37	83	59	48	-5	92
						0.101	363	37	96	66	51	5	95
						0.102	356	35	105	69	54	9	102
						0.102	364	33	111	70	56	22	109
						0.103	365	40	120	75	56	32	123
						0.104	375	50	117	72	58	38	139
						0.105	371	65	112	74	63	38	147
						0.106	365	80	98	68	66	30	157
						0.107	349	96	95	65	70	15	153
						0.107	345	102	89	61	74	15	145
						0.108	335	100	83	59	76	13	128
						0.109	329	88	87	52	72	11	121
						0.11	332	75	88	55	73	14	109
						0.111	338	64	88	55	72	17	109
						0.112	336	56	92	50	73	13	114
						0.112	334	52	90	38	72	18	122
						0.113	338	53	85	37	67	28	126
						0.114	337	58	82	40	53	37	128
						0.115	340	55	75	44	40	47	134
						0.116	343	56	60	55	25	57	137
						0.117	354	60	66	79	13	62	132
						0.117	357	68	65	93	15	54	124
						0.118	355	70	71	84	19	52	115
						0.119	350	83	74	82	28	43	99
						0.12	344	88	78	74	33	31	86
						0.121	332	89	73	57	47	18	79
						0.122	320	86	63	46	51	19	82
						0.122	316	82	57	51	58	11	90
						0.123	314	75	57	47	55	12	97
						0.124	313	75	60	52	54	16	98
						0.125	313	73	59	62	42	17	100
						0.126	321	69	73	70	37	11	91
						0.127	320	65	75	74	29	15	79
						0.127	316	63	77	87	36	17	73
						0.128	318	56	78	90	43	16	71
						0.129	317	48	77	95	51	30	70
						0.13	312	44	65	92	51	43	69
						0.131	314	45	62	95	52	41	67
						0.132	318	35	53	80	43	33	54
						0.132	321	29	40	72	30	31	45
						0.133	326	21	33	55	25	12	35
						0.134	334	20	21	46	24	1	41
						0.135	342	14	7	35	22	5	47
						0.136	342	22	2	38	21	7	63
						0.137	335	32	8	38	23	7	74
						0.137	324	44	11	40	18	19	80
						0.138	317	46	35	40	17	24	74
						0.139	304	46	52	40	27	22	67
						0.14	302	34	68	33	35	36	63
						0.141	308	28	69	34	40	40	67
						0.142	319	23	73	44	45	36	73
						0.142	320	29	63	54	46	35	73
						0.143	329	33	63	61	31	36	77
						0.144	334	44	64	72	25	22	69
						0.145	333	53	68	71	22	22	57
						0.146	329	56	75	58	28	27	48
						0.147	333	53	85	47	32	32	50
						0.147	336	60	82	38	47	39	54
						0.148	337	64	70	29	50	53	66
						0.149	343	60	64	27	48	56	79
						0.15	350	58	52	33	39	54	84
						0.151	351	55	38	41	33	54	82
						0.152	347	43	31	51	21	45	74
						0.152	345	27	33	55	20	31	62
						0.153	337	16	23	61	24	30	50
						0.154	333	7	19	63	23	32	45
						0.155	333	3	26	58	21	30	37
						0.156	333	1	35	55	25	42	31
						0.157	334	10	43	54	22	53	33
						0.157	332	21	67	45	24	60	28
						0.158	315	34	86	41	30	65	20
						0.159	300	42	89	41	32	67	22
						0.16	289	50	82	42	38	59	26
						0.161	284	52	74	41	45	50	22
						0.162	280	50	56	46	39	33	29
						0.162	291	42	40	48	38	14	43
						0.163	292	33	29	47	44	-1	55
						0.164	300	29	32	38	41	-13	66
						0.165	300	27	35	32	43	-20	80
						0.166	306	27	39	29	52	-17	91
						0.167	314	30	39	21	57	-7	95
						0.167	328	42	41	20	55	5	94
						0.168	329	43	35	28	53	18	85
						0.169	332	45	32	35	42	30	76
						0.17	333	44	33	38	27	39	62
						0.171	331	45	38	44	13	45	53
						0.172	326	39	41	36	1	44	47
						0.172	325	41	47	29	-10	38	53
						0.173	327	47	45	20	-6	33	61
						0.174	321	54	43	12	-3	25	77
						0.175	317	61	44	16	1	13	89
						0.176	319	65	45	25	5	6	89
						0.177	319	73	39	27	14	4	85
						0.177	307	73	40	31	13	1	79
						0.178	309	72	45	37	8	1	65
						0.179	309	62	39	32	4	3	51
						0.18	302	58	35	37	4	8	48
						0.181	298	44	41	46	5	13	44
						0.182	311	25	43	54	8	11	46
						0.182	311	10	39	57	23	11	46
						0.183	306	5	38	63	35	9	49
						0.184	305	-1	41	64	42	0	51
						0.185	303	-4	41	59	46	-10	52
						0.186	296	4	42	55	50	-16	45
						0.187	297	13	46	54	45	-26	48
						0.187	302	11	47	50	41	-24	48
						0.188	296	5	39	48	42	-20	49
						0.189	290	3	30	52	38	-8	57
						0.19	285	-3	24	56	26	4	72
						0.191	279	-13	14	58	18	16	82
						0.192	275	-8	12	63	12	16	95
						0.192	287	-4	15	56	-2	20	104
						0.193	298	-5	22	46	-12	11	102
						0.194	304	-6	27	38	-14	-1	93
						0.195	309	2	37	34	-16	-7	77
						0.196	309	3	47	19	-15	-12	61
						0.197	303	8	55	26	-8	-18	50
						0.197	301	20	58	31	-1	-14	48
						0.198	300	32	58	31	1	-5	50
						0.199	299	34	58	17	3	-2	56
						0.2	305	33	52	18	4	12	61
						0.201	308	35	46	7	6	17	61
						0.202	304	34	39	2	15	18	55
						0.202	303	25	34	2	20	12	46
						0.203	296	20	21	19	25	11	43
						0.204	291	17	7	30	19	-5	43
						0.205	285	8	-1	42	11	-8	43
						0.206	293	-7	-5	55	-8	-14	41
						0.207	297	-14	-8	60	-20	-10	51
						0.207	303	-22	-4	58	-27	-16	45
						0.208	301	-31	8	51	-23	-10	35
						0.209	305	-34	19	38	-23	-5	30
						0.21	299	-24	24	27	-10	0	29
						0.211	288	-16	31	22	8	-5	22
						0.212	280	1	42	16	22	-5	31
						0.212	277	24	42	17	38	-2	43
						0.213	266	38	35	30	60	-4	54
						0.214	254	35	33	29	66	-2	65
						0.215	258	30	37	28	66	6	75
						0.216	258	14	25	24	60	11	81
						0.217	264	-7	25	18	47	9	85
						0.217	269	-17	34	6	27	2	86
						0.218	283	-16	36	8	17	-7	86
						0.219	288	-15	22	5	0	-13	83
						0.22	296	-12	28	9	-9	-18	69
						0.221	295	-3	24	12	-19	-27	55
						0.222	301	-5	23	17	-16	-20	44
						0.222	302	-2	27	23	-21	-16	30
						0.223	297	-3	46	28	-11	-13	16
						0.224	292	0	53	29	0	-12	9
						0.225	283	4	62	34	18	-5	1
						0.226	273	12	60	39	21	-10	0
						0.227	258	13	53	35	37	-12	0
						0.227	246	25	42	32	35	-19	3
						0.228	237	29	32	34	26	-17	15
						0.229	241	26	22	39	8	-18	33
						0.23	250	25	21	40	0	-11	42
						0.231	270	29	21	46	-9	-4	53
						0.232	293	19	28	57	-7	5	68
						0.232	309	14	35	66	-1	14	64
						0.233	313	9	39	74	15	25	58
						0.234	306	11	39	79	22	30	58
						0.235	290	0	43	82	28	29	50
						0.236	271	-2	33	76	24	30	35
						0.237	258	-7	31	63	13	21	35
						0.237	254	-3	34	40	-2	11	31
						0.238	258	-15	40	20	-15	-2	22
						0.239	265	-7	35	-1	-32	-9	25
						0.24	273	-6	40	-12	-38	-11	34
						0.241	282	3	37	-13	-38	-12	34
						0.242	281	-2	29	0	-33	-13	31
						0.242	280	5	20	18	-22	-5	39
						0.243	283	-10	16	36	-5	-2	27
						0.244	285	-12	11	44	13	-9	16
						0.245	279	-28	17	46	30	-13	10
						0.246	284	-24	22	30	38	-13	11
						0.247	287	-30	25	13	44	-18	-2
						0.247	282	-13	32	-2	41	-20	1
						0.248	281	-11	35	-16	27	-20	1
						0.249	286	9	25	-31	22	-10	6
						0.25	281	9	20	-30	23	-3	8
						0.251	277	17	19	-31	13	0	24
						0.252	278	15	15	-27	11	6	31
						0.252	274	21	12	-14	6	13	37
						0.253	263	16	10	-7	-4	6	37
						0.254	258	20	11	-7	-18	1	36
						0.255	258	21	3	-2	-26	-3	29
						0.256	262	20	0	-7	-30	-14	28
						0.257	262	16	-7	-24	-26	-27	25
						0.257	269	9	-5	-27	-20	-32	21
						0.258	271	7	-3	-24	-15	-33	13
						0.259	263	-1	2	-25	-4	-27	9
						0.26	253	0	5	-20	-4	-18	0
						0.261	253	-12	16	-8	-6	-5	-4
						0.262	249	-17	22	4	-7	6	0
						0.262	258	-27	20	8	-10	1	10
						0.263	267	-25	17	13	-20	-10	19
						0.264	268	-32	16	17	-14	-26	29
						0.265	270	-23	7	23	-14	-45	43
						0.266	274	-19	0	12	-21	-67	45
						0.267	264	-17	3	10	-14	-69	46
						0.267	260	-14	6	10	-13	-70	43
						0.268	267	-13	7	8	-18	-63	37
						0.269	266	-12	11	0	-25	-54	23
						0.27	258	-8	13	5	-23	-44	14
						0.271	262	-10	5	3	-31	-46	12
						0.272	267	-19	-4	0	-37	-38	12
						0.272	264	-28	-5	1	-42	-39	14
						0.273	270	-36	-2	1	-41	-34	25
						0.274	278	-48	-2	-5	-42	-26	35
						0.275	282	-48	5	-3	-38	-10	35
						0.276	278	-47	17	0	-23	-5	33
						0.277	276	-36	17	-7	-12	5	39
						0.277	272	-38	14	-10	0	12	30
						0.278	276	-34	19	-8	14	10	22
						0.279	272	-39	26	-18	21	1	29
						0.28	269	-46	24	-32	20	-1	33
						0.281	267	-52	28	-34	23	-13	26
						0.282	259	-47	30	-35	21	-33	30
						0.282	250	-33	30	-38	21	-38	33
						0.283	249	-18	23	-32	17	-47	23
						0.284	249	-2	24	-23	17	-54	15
						0.285	256	10	20	-25	17	-59	14
						0.286	258	15	17	-24	17	-52	14
						0.287	250	11	18	-23	10	-51	14
						0.287	237	10	20	-21	15	-41	18
						0.288	218	13	15	-19	10	-36	23
						0.289	193	14	25	-1	4	-28	28
						0.29	175	17	29	4	0	-25	23
						0.291	172	15	22	6	-3	-26	21
						0.292	173	7	18	10	-17	-25	21
						0.292	184	-5	18	9	-27	-21	25
						0.293	198	-20	4	-3	-40	-15	22
						0.294	213	-32	-2	-11	-47	-8	25
						0.295	215	-33	0	-4	-52	0	21
						0.296	220	-34	0	1	-46	-7	14
						0.297	227	-34	8	4	-40	-15	-1
						0.297	232	-27	22	14	-30	-23	-5
						0.298	244	-24	31	19	-27	-26	0
						0.299	258	-25	42	10	-25	-24	6
						0.3	265	-17	45	-1	-30	-14	13
						0.301	261	-9	37	-6	-34	-8	34
						0.302	262	-10	24	-11	-35	-2	47
						0.302	250	-7	15	-21	-31	-6	49
						0.303	244	-5	-3	-20	-20	-22	49
						0.304	246	-8	-13	-20	-8	-23	49
						0.305	253	-13	-19	-23	3	-24	36
						0.306	250	-17	-16	-28	9	-22	27
						0.307	254	-25	-17	-21	9	-28	28
						0.307	253	-37	-10	-18	3	-17	27
						0.308	241	-54	-7	-17	0	-28	29
						0.309	231	-63	-9	-12	-5	-39	38
						0.31	222	-71	-15	-3	-10	-50	41
						0.311	214	-78	-16	5	-9	-48	34
						0.312	206	-74	-18	12	-9	-53	42
						0.312	208	-61	-16	24	-13	-47	45
						0.313	212	-45	-3	23	-19	-39	46
						0.314	221	-26	5	12	-19	-34	48
						0.315	231	-12	8	-2	-20	-36	52
						0.316	242	0	8	-22	-14	-39	47
						0.317	251	4	14	-37	-13	-43	46
						0.317	248	0	4	-38	-4	-53	40
						0.318	244	0	-4	-31	-5	-63	36
						0.319	234	8	-3	-25	-3	-71	34
						0.32	212	8	0	-1	-11	-77	29
						0.321	197	11	-11	7	-7	-76	21
						0.322	199	14	-3	11	-17	-68	22
						0.322	197	11	7	13	-20	-53	33
						0.323	202	8	7	18	-23	-39	45
						0.324	225	2	9	7	-21	-27	57
						0.325	230	-3	21	15	-27	-29	69
						0.326	221	-6	26	15	-17	-26	67
						0.327	222	-3	29	14	-12	-28	53
						0.327	218	-11	34	6	-8	-32	39
						0.328	203	-5	34	-1	-10	-30	22
						0.329	202	-7	21	-21	-5	-20	8
						0.33	206	-16	1	-32	-12	-24	7
						0.331	202	-29	-17	-40	-14	-26	9
						0.332	199	-31	-30	-41	-18	-19	9
						0.332	199	-46	-48	-38	-8	-21	16
						0.333	198	-54	-52	-30	-3	-27	22
						0.334	196	-43	-47	-26	0	-29	24
						0.335	200	-43	-41	-27	0	-31	35
						0.336	206	-51	-43	-29	3	-38	44
						0.337	215	-41	-34	-27	-12	-36	56
						0.337	221	-31	-24	-32	-26	-31	64
						0.338	233	-33	-9	-34	-29	-23	75
						0.339	241	-21	6	-36	-35	-16	68
						0.34	251	-2	25	-34	-35	-18	65
						0.341	257	9	35	-41	-22	-22	56
						0.342	259	10	32	-41	-15	-26	42
						0.342	257	18	14	-41	-18	-33	26
						0.343	248	18	-6	-38	-19	-40	27
						0.344	233	15	-20	-40	-29	-33	13
						0.345	222	2	-27	-32	-40	-29	3
						0.346	214	4	-20	-27	-47	-22	3
						0.347	203	-2	0	-22	-54	-14	5
						0.347	202	-2	24	-19	-58	0	-7
						0.348	204	-9	41	-16	-55	4	0
						0.349	201	-2	50	-18	-53	7	1
						0.35	201	-9	57	-16	-51	4	-1
						0.351	206	-10	57	-11	-44	-1	-5
						0.352	211	-14	47	-5	-36	-12	-1
						0.352	214	-15	43	0	-32	-24	-7
						0.353	217	-24	41	5	-25	-27	-7
						0.354	217	-16	34	2	-20	-28	-8
						0.355	217	-14	24	3	-15	-28	-5
						0.356	213	-9	20	3	-13	-22	0
						0.357	212	-1	10	12	-12	-14	6
						0.357	216	7	2	24	-12	-23	7
						0.358	214	6	-2	37	-11	-29	12
						0.359	211	1	-5	38	-12	-30	13
						0.36	213	-5	-6	39	-15	-30	12
						0.361	209	-21	-7	26	-13	-21	15
						0.362	209	-29	-6	8	-12	-7	19
						0.362	220	-38	-8	-3	-16	0	18
						0.363	229	-43	-4	-12	-14	9	19
						0.364	234	-47	-11	-26	-11	12	24
						0.365	246	-37	-13	-31	-9	0	28
						0.366	247	-43	-15	-31	-7	-8	33
						0.367	244	-45	-15	-35	-1	-16	49
						0.367	245	-44	-16	-34	-4	-28	57
						0.368	236	-40	-4	-31	-4	-42	53
						0.369	223	-52	1	-30	-11	-47	43
						0.37	209	-51	9	-34	-22	-52	34
						0.371	195	-53	15	-26	-35	-52	17
						0.372	184	-53	21	-23	-33	-43	7
						0.372	183	-58	23	-19	-37	-35	8
						0.373	189	-52	25	-22	-42	-33	13
						0.374	205	-52	29	-24	-41	-31	12
						0.375	220	-41	31	-39	-33	-35	5
						0.376	227	-35	31	-48	-42	-50	-4
						0.377	238	-28	29	-47	-43	-60	-12
						0.377	237	-25	26	-31	-33	-62	-17
						0.378	232	-18	16	-11	-30	-63	-16
						0.379	227	-23	7	1	-34	-53	-5
						0.38	223	-30	1	9	-28	-40	6
						0.381	213	-33	0	6	-23	-32	14
						0.382	211	-33	0	-12	-26	-31	20
						0.382	206	-31	7	-34	-13	-28	21
						0.383	197	-27	18	-35	0	-31	10
						0.384	196	-15	24	-38	16	-32	8
						0.385	189	-6	27	-39	21	-31	6
						0.386	186	-5	36	-24	24	-26	7
						0.387	179	-2	35	-13	7	-26	14
						0.387	183	-4	30	-13	-5	-24	27
						0.388	176	-10	26	-9	-28	-18	33
						0.389	180	-20	12	-2	-39	-12	44
						0.39	180	-23	-2	-8	-39	-8	44
						0.391	189	-31	-11	-14	-28	-6	43
						0.392	191	-33	-24	-24	-25	-7	41
						0.392	206	-35	-29	-38	-19	-13	44
						0.393	215	-37	-30	-50	-18	-22	38
						0.394	225	-38	-33	-55	-22	-31	37
						0.395	226	-42	-42	-48	-31	-34	34
						0.396	233	-44	-47	-38	-31	-38	35
						0.397	226	-43	-58	-25	-29	-44	24
						0.397	215	-34	-61	-16	-28	-45	21
						0.398	200	-22	-59	-19	-28	-44	19
						0.399	192	-5	-40	-29	-23	-48	14
						0.4	184	6	-16	-33	-24	-50	5
						0.401	187	14	13	-43	-18	-46	0
						0.402	191	12	31	-45	-15	-48	-5
						0.402	205	3	44	-28	-12	-51	-12
						0.403	205	-11	44	-10	-15	-54	-16
						0.404	196	-19	41	3	-20	-62	-14
						0.405	186	-25	27	20	-35	-67	-8
						0.406	179	-26	29	27	-46	-74	-7
						0.407	175	-24	36	25	-50	-78	0
						0.407	177	-15	42	14	-56	-78	7
						0.408	188	-9	40	0	-50	-74	3
						0.409	204	-2	42	-8	-42	-77	0
						0.41	215	7	32	-16	-29	-70	6
						0.411	213	10	17	-22	-25	-63	-3
						0.412	214	15	-3	-18	-12	-58	-14
						0.412	208	16	-13	-15	-11	-51	-21
						0.413	193	23	-17	-12	-8	-39	-31
						0.414	179	24	-23	-2	-12	-34	-41
						0.415	177	32	-26	3	-9	-33	-34
						0.416	178	26	-16	8	-14	-30	-29
						0.417	185	23	-6	18	-17	-28	-14
						0.417	195	0	-11	22	-19	-28	1
						0.418	204	-18	-7	21	-13	-21	13
						0.419	200	-38	-4	25	-12	-21	24
						0.42	195	-48	-5	26	-9	-12	38
						0.421	182	-50	-12	24	0	-9	54
						0.422	176	-34	0	26	3	-3	63
						0.422	170	-23	0	28	-3	-9	71
						0.423	169	-4	2	23	-2	-4	68
						0.424	165	9	-2	19	-4	-10	63
						0.425	169	8	-1	16	-15	-15	52
						0.426	166	2	-12	12	-29	-21	48
						0.427	164	0	-16	7	-34	-21	42
						0.427	166	-6	-19	6	-37	-27	43
						0.428	173	-8	-13	7	-35	-27	42
						0.429	180	-2	-11	12	-28	-26	27
						0.43	188	3	-9	9	-19	-29	11
						0.431	204	11	-9	19	-9	-30	-5
						0.432	216	16	-11	21	-11	-30	-17
						0.432	223	18	-8	32	-16	-35	-23
						0.433	230	18	-7	25	-19	-38	-14
						0.434	237	15	1	29	-26	-41	-6
						0.435	238	15	10	16	-35	-41	8
						0.436	233	14	11	14	-33	-39	12
						0.437	232	16	5	0	-33	-31	12
						0.437	227	12	3	-1	-32	-25	9
						0.438	221	18	5	-6	-24	-12	13
						0.439	208	15	9	-10	-16	-8	14
						0.44	207	14	20	-17	-19	-2	18
						0.441	201	7	32	-21	-21	-10	27
						0.442	198	14	41	-21	-19	-11	32
						0.442	192	12	41	-23	-17	-25	34
						0.443	193	9	35	-13	-17	-33	32
						0.444	188	10	34	-3	-5	-50	37
						0.445	181	10	33	7	2	-48	41
						0.446	179	0	34	10	4	-59	41
						0.447	179	-11	39	19	2	-57	48
						0.447	180	-21	37	20	3	-60	51
						0.448	175	-37	37	21	0	-55	42
						0.449	177	-48	31	24	0	-55	25
						0.45	177	-46	27	31	-4	-44	24
						0.451	166	-47	22	34	-3	-38	14
						0.452	151	-40	32	42	-7	-29	4
						0.452	153	-27	30	45	-7	-19	7
						0.453	148	-21	36	38	-4	-16	23
						0.454	148	-21	28	27	3	-15	23
						0.455	160	-13	13	16	1	-13	22
						0.456	174	-13	-14	0	2	-2	37
						0.457	173	-16	-30	-10	0	-3	46
						0.457	182	-13	-53	-11	-14	4	40
						0.458	178	-10	-48	-7	-29	8	42
						0.459	169	-5	-41	-6	-36	10	50
						0.46	159	8	-17	-1	-40	6	47
						0.461	157	20	-3	0	-41	16	39
						0.462	149	34	20	2	-34	19	36
						0.462	148	48	22	2	-21	20	41
						0.463	153	57	33	9	-16	14	31
						0.464	167	45	25	13	-13	8	30
						0.465	174	31	29	15	-19	-7	34
						0.466	181	3	26	14	-29	-19	38
						0.467	189	-21	28	4	-43	-26	27
						0.467	195	-56	22	-10	-51	-15	28
						0.468	194	-69	36	-15	-59	-7	21
						0.469	199	-74	33	-9	-54	1	16
						0.47	206	-60	32	-9	-46	9	12
						0.471	208	-54	25	0	-33	19	22
						0.472	208	-29	21	10	-26	5	26
						0.472	215	-12	5	10	-21	-2	34
						0.473	208	-3	4	-2	-24	-6	41
						0.474	204	-8	-3	-7	-24	-2	46
						0.475	204	-4	2	-14	-25	-14	49
						0.476	201	-12	7	-20	-28	-8	61
						0.477	191	-20	7	-26	-24	0	69
						0.477	199	-20	0	-22	-22	6	69
						0.478	201	-13	10	-20	-22	3	70
						0.479	200	-13	12	-18	-19	14	59
						0.48	198	-9	17	-7	-8	19	37
						0.481	198	-5	25	4	-1	18	26
						0.482	180	-12	36	15	0	8	27
						0.482	165	-23	28	19	-5	1	31
						0.483	155	-30	19	24	-15	-7	44
						0.484	150	-42	8	16	-29	-22	56
						0.485	152	-49	4	12	-33	-36	61
						0.486	162	-42	-3	5	-25	-41	52
						0.487	173	-31	1	12	-7	-47	39
						0.487	181	-28	8	19	6	-61	24
						0.488	190	-15	13	29	23	-64	25
						0.489	189	-6	17	31	31	-62	23
						0.49	197	-14	20	34	28	-57	28
						0.491	203	-22	24	23	23	-46	34
						0.492	212	-19	30	13	14	-24	43
						0.492	219	-27	38	3	7	-7	33
						0.493	229	-30	40	6	1	0	28
						0.494	225	-22	47	11	2	4	23
						0.495	221	-12	45	24	0	3	24
						0.496	205	-9	41	30	4	-4	27
						0.497	192	0	37	41	3	-10	41
						0.497	178	5	39	43	3	-15	53
						0.498	170	3	34	38	-5	-17	65
						0.499	171	0	40	29	-2	-25	67
						0.5	185	-4	38	28	-5	-30	64
						0.501	189	-14	30	23	-8	-34	62
						0.502	199	-22	28	21	-15	-32	61
						0.502	212	-28	28	31	-6	-29	60
						0.503	209	-28	23	50	-8	-10	64
						0.504	199	-22	29	61	-2	7	74
						0.505	194	-14	40	67	6	19	72
						0.506	178	-11	42	75	15	29	68
						0.507	161	-4	45	69	10	32	63
						0.507	155	-9	46	51	5	20	62
						0.508	153	-19	38	46	-2	12	56
						0.509	148	-22	33	47	-11	16	63
						0.51	155	-20	35	42	-17	9	70
						0.511	157	-24	37	41	-17	15	78
						0.512	162	-13	42	48	-9	24	78
						0.512	156	-2	48	47	-6	28	80
						0.513	169	6	66	52	8	31	88
						0.514	184	18	85	87	40	69	121
						0.515	210	48	114	129	94	106	170
						0.516	225	69	139	179	150	149	222
						0.517	251	97	178	230	210	197	287
						0.517	246	122	196	255	261	234	329
						0.518	229	145	205	239	273	225	328
						0.519	200	138	201	215	254	196	304
						0.52	187	135	206	172	225	159	277
						0.521	172	118	196	127	198	130	240
						0.522	171	107	192	103	167	105	218
						0.522	178	94	186	97	164	98	212
						0.523	195	99	184	86	165	113	213
						0.524	196	108	166	88	160	129	214
						0.525	192	123	152	98	150	128	212
						0.526	191	130	143	102	148	128	207
						0.527	183	138	142	104	138	134	204
						0.527	168	134	140	108	129	126	200
						0.528	165	127	155	111	133	121	195
						0.529	163	122	168	112	138	125	199
						0.53	153	118	172	115	135	133	201
						0.531	151	112	182	117	131	136	204
						0.532	154	111	188	133	140	145	214
						0.532	142	112	190	146	150	155	226
						0.533	142	107	195	153	161	159	233
						0.534	149	107	207	162	174	159	238
						0.535	151	114	214	170	189	163	235
						0.536	157	117	226	168	195	169	236
						0.537	182	126	232	170	194	175	235
						0.537	199	141	229	180	197	186	229
						0.538	203	148	224	188	204	204	233
						0.539	207	142	215	204	213	218	245
						0.54	206	146	200	218	216	231	249
						0.541	193	141	192	227	223	243	252
						0.542	178	125	193	231	226	254	268
						0.542	178	130	199	243	223	254	276
						0.543	184	146	213	244	219	256	279
						0.544	182	165	227	251	225	258	287
						0.545	174	185	242	261	229	262	296
						0.546	175	217	258	270	238	261	297
						0.547	166	240	269	271	255	271	301
						0.547	156	257	274	283	279	277	315
						0.548	157	269	282	293	297	285	328
						0.549	170	281	293	303	326	295	341
						0.55	177	299	298	315	347	316	358
						0.551	187	307	311	327	355	336	380
						0.552	192	310	322	330	359	360	395
						0.552	198	319	341	340	369	378	407
						0.553	192	326	364	358	367	395	421
						0.554	194	326	384	373	373	397	440
						0.555	188	337	397	390	389	397	453
						0.556	184	357	415	407	400	394	465
						0.557	178	367	432	417	400	396	484
						0.557	181	380	436	417	401	397	497
						0.558	178	377	450	423	401	410	499
						0.559	184	372	461	430	403	421	505
						0.56	185	364	474	439	411	435	512
						0.561	185	354	475	440	429	446	509
						0.562	181	340	480	441	445	456	512
						0.562	177	351	482	436	462	459	525
						0.563	172	353	492	424	472	461	522
						0.564	174	361	493	415	469	454	518
						0.565	174	377	496	413	469	451	526
						0.566	171	391	499	413	471	450	524
						0.567	171	395	498	414	473	453	512
						0.567	159	408	490	419	473	452	513
						0.568	149	408	482	421	493	456	522
						0.569	143	405	484	426	493	458	526
						0.57	139	406	483	439	492	449	531
						0.571	137	408	481	459	489	444	547
						0.572	146	402	482	490	487	449	560
						0.572	155	399	481	519	476	452	562
						0.573	160	406	472	544	475	455	563
						0.574	165	412	461	548	472	465	566
						0.575	162	411	453	541	468	471	558
						0.576	162	417	431	516	463	466	546
						0.577	155	424	414	491	458	465	542
						0.577	145	417	404	459	450	459	537
						0.578	132	406	400	441	440	448	534
						0.579	124	404	391	429	429	438	538
						0.58	109	392	400	423	424	434	549
						0.581	104	379	414	417	420	427	549
						0.582	104	370	421	422	415	427	545
						0.582	117	363	418	427	412	435	536
						0.583	130	352	413	422	418	431	520
						0.584	143	350	411	416	415	432	491
						0.585	150	351	400	410	411	436	468
						0.586	151	347	397	395	414	441	444
						0.587	136	343	397	378	419	434	427
						0.587	128	333	404	375	421	446	415
						0.588	124	322	392	380	429	452	412
						0.589	119	302	382	379	432	444	408
						0.59	121	300	367	384	435	433	414
						0.591	133	305	363	387	437	442	420
						0.592	135	314	361	377	430	438	425
						0.592	132	317	366	362	419	427	432
						0.593	133	327	369	354	412	429	441
						0.594	130	314	381	345	402	428	444
						0.595	129	295	379	344	397	404	440
						0.596	125	273	373	349	390	389	433
						0.597	129	256	372	350	390	382	431
						0.597	129	246	378	349	384	380	424
						0.598	121	251	369	348	381	383	415
						0.599	111	254	365	340	364	391	414
						0.6	113	257	355	332	363	390	422
						0.601	108	267	351	326	360	391	420
						0.602	105	270	345	323	361	389	426
						0.602	107	263	348	325	358	381	428
						0.603	105	267	357	332	368	384	426
						0.604	92	276	364	335	360	385	416
						0.605	83	273	364	351	353	377	400
						0.606	75	273	357	370	350	361	382
						0.607	72	271	347	376	353	346	373
						0.607	78	269	333	382	349	329	364
						0.608	93	264	335	390	355	325	358
						0.609	106	258	334	382	358	330	363
						0.61	113	256	339	368	351	343	370
						0.611	118	264	346	365	349	360	372
						0.612	110	265	351	360	359	373	372
						0.612	97	263	345	352	361	375	375
						0.613	83	268	343	353	365	371	382
						0.614	80	266	336	352	372	369	383
						0.615	75	257	333	346	366	360	385
						0.616	76	249	329	341	356	349	394
						0.617	82	244	330	343	353	350	406
						0.617	80	234	332	340	357	349	401
						0.618	67	227	340	340	364	343	410
						0.619	58	219	343	344	377	333	414
						0.62	47	219	349	352	388	332	415
						0.621	38	214	346	349	398	315	404
						0.622	46	214	341	349	391	308	402
						0.622	55	217	337	347	384	310	384
						0.623	58	222	329	331	371	321	377
						0.624	55	219	318	319	362	326	367
						0.625	49	223	314	317	352	341	363
						0.626	27	229	311	317	353	352	364
						0.627	15	234	305	326	352	358	373
						0.627	10	241	305	346	362	366	382
						0.628	17	253	309	356	358	366	395
						0.629	28	263	317	356	357	368	411
						0.63	51	260	322	348	349	372	425
						0.631	63	262	324	331	346	370	439
						0.632	72	258	323	317	343	363	445
						0.632	72	255	316	310	349	374	449
						0.633	64	251	307	316	359	369	445
						0.634	51	266	303	328	374	365	443
						0.635	38	267	302	340	382	364	432
						0.636	30	276	307	351	383	365	427
						0.637	24	280	321	358	388	356	418
						0.637	26	281	339	360	378	363	425
						0.638	25	269	354	361	376	368	425
						0.639	29	273	370	374	376	374	432
						0.64	25	274	373	380	384	382	436
						0.641	17	286	372	396	389	383	441
						0.642	11	307	369	408	402	383	441
						0.642	6	327	369	421	411	384	453
						0.643	-1	336	372	438	424	387	464
						0.644	8	345	395	456	430	392	470
						0.645	27	344	416	462	433	409	488
						0.646	40	339	436	475	447	425	500
						0.647	56	345	463	479	453	445	504
						0.647	71	369	487	475	459	457	509
						0.648	73	403	507	482	477	478	529
						0.649	69	444	550	513	505	502	549
						0.65	67	502	602	555	527	534	585
						0.651	68	562	653	616	565	569	640
						0.652	79	618	720	690	613	626	708
						0.652	94	686	798	771	661	681	776
						0.653	117	760	866	845	717	747	849
						0.654	141	830	944	919	785	822	917
						0.655	162	911	1033	997	864	909	985
						0.656	184	994	1116	1087	952	999	1051
						0.657	213	1071	1208	1181	1048	1091	1138
						0.657	239	1164	1314	1283	1158	1181	1233
						0.658	271	1267	1413	1394	1280	1275	1337
						0.659	308	1369	1524	1509	1403	1364	1451
						0.66	335	1486	1648	1619	1525	1459	1575
						0.661	355	1613	1771	1742	1660	1577	1694
						0.662	380	1748	1891	1868	1786	1703	1817
						0.662	407	1887	2029	1995	1904	1834	1949
						0.663	428	2041	2160	2124	2027	1970	2078
						0.664	468	2187	2294	2265	2154	2106	2206
						0.665	517	2333	2430	2392	2277	2227	2338
						0.666	562	2467	2575	2518	2408	2347	2469
						0.667	607	2587	2710	2649	2536	2469	2601
						0.667	656	2698	2847	2780	2664	2593	2738
						0.668	690	2809	2969	2901	2786	2718	2868
						0.669	709	2916	3092	3021	2902	2845	2985
						0.67	725	3023	3202	3133	3010	2972	3092
						0.671	739	3130	3305	3242	3120	3079	3183
						0.672	755	3222	3399	3335	3216	3177	3273
						0.672	767	3308	3501	3423	3311	3259	3358
						0.673	788	3382	3588	3509	3407	3327	3452
						0.674	799	3443	3667	3592	3492	3394	3548
						0.675	807	3489	3746	3666	3570	3466	3643
						0.676	801	3541	3813	3734	3644	3537	3727
						0.677	804	3586	3863	3799	3710	3608	3802
						0.677	803	3642	3910	3854	3767	3677	3856
						0.678	813	3695	3958	3899	3812	3732	3897
						0.679	829	3759	3997	3932	3854	3777	3928
						0.68	854	3815	4046	3969	3894	3817	3951
						0.681	878	3873	4093	4002	3928	3859	3972
						0.682	904	3916	4141	4037	3951	3905	4004
						0.682	932	3959	4183	4078	3993	3949	4037
						0.683	958	4000	4223	4128	4027	3998	4073
						0.684	991	4048	4253	4175	4064	4043	4112
						0.685	1026	4087	4286	4221	4111	4081	4161
						0.686	1074	4127	4319	4262	4168	4112	4198
						0.687	1125	4166	4350	4297	4220	4151	4245
						0.687	1187	4204	4380	4333	4274	4185	4296
						0.688	1256	4235	4412	4362	4322	4226	4351
						0.689	1338	4274	4453	4394	4363	4268	4391
						0.69	1418	4321	4490	4433	4399	4310	4435
						0.691	1505	4377	4529	4467	4421	4347	4464
						0.692	1600	4431	4570	4496	4452	4389	4493
						0.692	1699	4481	4608	4533	4481	4425	4510
						0.693	1794	4527	4637	4565	4512	4463	4531
						0.694	1889	4563	4668	4597	4539	4498	4552
						0.695	1989	4590	4703	4627	4577	4531	4578
						0.696	2082	4614	4740	4663	4604	4556	4591
						0.697	2176	4645	4780	4695	4634	4582	4614
						0.697	2276	4671	4813	4724	4655	4607	4634
						0.698	2389	4697	4843	4749	4679	4628	4654
						0.699	2499	4732	4861	4775	4702	4654	4674
						0.7	2603	4767	4871	4792	4721	4683	4696
						0.701	2705	4800	4883	4804	4732	4708	4715
						0.702	2803	4830	4900	4813	4748	4721	4735
						0.702	2888	4863	4916	4821	4764	4734	4751
						0.703	2968	4874	4936	4832	4776	4734	4767
						0.704	3057	4881	4958	4847	4784	4731	4784
						0.705	3140	4879	4965	4860	4791	4720	4795
						0.706	3216	4878	4962	4873	4792	4720	4802
						0.707	3291	4869	4954	4879	4791	4714	4798
						0.707	3364	4871	4941	4870	4782	4715	4788
						0.708	3419	4864	4916	4848	4781	4705	4768
						0.709	3466	4856	4900	4822	4783	4704	4741
						0.71	3500	4846	4885	4793	4778	4688	4718
						0.711	3528	4834	4864	4763	4763	4674	4704
						0.712	3541	4814	4837	4733	4758	4648	4686
						0.712	3558	4796	4816	4717	4739	4621	4673
						0.713	3579	4781	4781	4697	4713	4587	4657
						0.714	3607	4757	4750	4660	4690	4556	4634
						0.715	3626	4731	4721	4622	4664	4516	4602
						0.716	3651	4705	4695	4581	4630	4485	4566
						0.717	3665	4684	4668	4527	4593	4463	4523
						0.717	3674	4656	4646	4476	4552	4444	4492
						0.718	3672	4629	4617	4443	4506	4425	4455
						0.719	3676	4602	4582	4408	4466	4414	4417
						0.72	3677	4569	4537	4375	4420	4394	4377
						0.721	3682	4526	4481	4352	4380	4364	4335
						0.722	3692	4481	4429	4324	4345	4324	4280
						0.722	3703	4433	4386	4294	4316	4277	4232
						0.723	3714	4384	4353	4268	4290	4226	4193
						0.724	3730	4340	4342	4241	4264	4178	4167
						0.725	3743	4307	4354	4211	4240	4145	4148
						0.726	3741	4282	4369	4198	4226	4125	4154
						0.727	3750	4278	4390	4190	4221	4121	4163
						0.727	3758	4286	4415	4195	4222	4133	4185
						0.728	3769	4317	4439	4218	4255	4160	4217
						0.729	3796	4354	4464	4262	4305	4188	4267
						0.73	3853	4411	4496	4304	4356	4229	4301
						0.731	3911	4469	4531	4363	4414	4283	4360
						0.732	3992	4532	4571	4428	4481	4345	4415
						0.732	4081	4597	4625	4497	4547	4412	4478
						0.733	4185	4672	4690	4563	4607	4482	4534
						0.734	4288	4736	4757	4635	4678	4557	4628
						0.735	4402	4810	4839	4717	4752	4627	4712
						0.736	4519	4885	4925	4797	4827	4706	4804
						0.737	4634	4957	5009	4883	4897	4787	4895
						0.737	4736	5029	5086	4978	4974	4880	4989
						0.738	4838	5109	5171	5071	5059	4971	5071
						0.739	4940	5187	5240	5151	5143	5066	5149
						0.74	5030	5267	5316	5236	5225	5155	5231
						0.741	5130	5355	5383	5308	5312	5244	5307
						0.742	5237	5442	5445	5381	5401	5331	5394
						0.742	5345	5537	5507	5460	5477	5423	5470
						0.743	5453	5630	5586	5539	5556	5515	5548
						0.744	5567	5716	5659	5613	5635	5599	5622
						0.745	5669	5792	5743	5701	5708	5674	5706
						0.746	5768	5862	5837	5785	5770	5742	5773
						0.747	5862	5921	5925	5861	5838	5799	5853
						0.747	5949	5969	5989	5936	5901	5849	5933
						0.748	6033	6013	6046	6011	5967	5911	6004
						0.749	6118	6069	6099	6076	6034	5976	6062
						0.75	6200	6121	6146	6123	6100	6045	6119
						0.751	6277	6165	6179	6171	6156	6118	6155
						0.752	6350	6210	6232	6203	6204	6187	6191
						0.752	6420	6248	6278	6229	6239	6242	6225
						0.753	6482	6271	6305	6242	6266	6287	6261
						0.754	6538	6293	6325	6268	6294	6319	6296
						0.755	6594	6318	6347	6284	6317	6341	6329
						0.756	6648	6340	6338	6310	6341	6359	6355
						0.757	6692	6360	6329	6327	6365	6369	6374
						0.757	6736	6373	6332	6349	6389	6380	6387
						0.758	6766	6381	6335	6363	6401	6388	6389
						0.759	6788	6379	6336	6368	6412	6397	6391
						0.76	6802	6375	6357	6361	6411	6404	6384
						0.761	6815	6372	6377	6352	6406	6413	6373
						0.762	6816	6370	6379	6337	6387	6407	6354
						0.762	6819	6357	6373	6313	6363	6395	6335
						0.763	6811	6336	6356	6288	6338	6368	6311
						0.764	6805	6304	6326	6261	6307	6325	6282
						0.765	6797	6254	6280	6225	6270	6267	6242
						0.766	6786	6202	6232	6183	6236	6206	6200
						0.767	6777	6144	6176	6129	6195	6138	6137
						0.767	6770	6082	6105	6064	6139	6067	6060
						0.768	6755	6008	6017	5994	6075	6006	5974
						0.769	6730	5932	5931	5909	5996	5941	5883
						0.77	6708	5828	5838	5806	5905	5871	5779
						0.771	6678	5716	5742	5702	5810	5790	5679
						0.772	6651	5595	5646	5588	5709	5700	5580
						0.772	6612	5475	5549	5453	5601	5592	5476
						0.773	6579	5350	5434	5325	5498	5482	5372
						0.774	6537	5234	5319	5196	5392	5362	5260
						0.775	6487	5121	5197	5068	5282	5246	5144
						0.776	6428	5006	5069	4944	5180	5134	5020
						0.777	6389	4883	4940	4837	5093	5032	4906
						0.777	6336	4774	4833	4736	5006	4928	4796
						0.778	6275	4681	4724	4652	4926	4848	4714
						0.779	6211	4593	4634	4579	4868	4770	4646
						0.78	6137	4536	4563	4520	4812	4702	4602
						0.781	6037	4503	4521	4472	4765	4639	4568
						0.782	5935	4480	4480	4429	4739	4586	4553
						0.782	5832	4470	4467	4393	4735	4530	4538
						0.783	5726	4476	4460	4373	4736	4497	4533
						0.784	5614	4483	4456	4367	4748	4470	4530
						0.785	5504	4495	4448	4373	4767	4461	4528
						0.786	5385	4516	4454	4394	4792	4467	4519
						0.787	5265	4531	4446	4420	4813	4483	4514
						0.787	5140	4548	4440	4439	4829	4498	4512
						0.788	5037	4563	4447	4450	4851	4511	4510
						0.789	4939	4579	4452	4452	4862	4516	4519
						0.79	4857	4582	4451	4444	4860	4508	4530
						0.791	4784	4581	4453	4440	4850	4491	4535
						0.792	4727	4573	4450	4431	4848	4468	4520
						0.792	4666	4559	4433	4416	4830	4444	4513
						0.793	4625	4521	4414	4399	4816	4419	4486
						0.794	4589	4482	4387	4385	4794	4396	4453
						0.795	4572	4446	4357	4356	4761	4373	4419
						0.796	4560	4396	4322	4331	4712	4343	4397
						0.797	4557	4347	4287	4299	4658	4307	4352
						0.797	4544	4309	4243	4264	4592	4264	4308
						0.798	4542	4273	4205	4216	4531	4213	4267
						0.799	4531	4232	4160	4171	4472	4154	4222
						0.8	4521	4196	4112	4118	4408	4102	4169
						0.801	4509	4155	4063	4065	4345	4049	4127
						0.802	4499	4109	4016	4008	4286	3992	4088
						0.802	4478	4058	3950	3956	4212	3939	4043
						0.803	4452	4002	3884	3897	4135	3880	3991
						0.804	4415	3940	3818	3840	4063	3819	3938
						0.805	4375	3884	3746	3787	3984	3753	3871
						0.806	4330	3824	3665	3740	3909	3689	3800
						0.807	4279	3755	3600	3681	3843	3634	3723
						0.807	4227	3686	3541	3619	3781	3582	3651
						0.808	4178	3620	3479	3544	3721	3529	3579
						0.809	4122	3541	3422	3462	3665	3478	3512
						0.81	4064	3469	3376	3375	3599	3418	3452
						0.811	4007	3406	3321	3298	3534	3343	3400
						0.812	3949	3348	3257	3228	3456	3274	3345
						0.812	3887	3285	3191	3173	3378	3205	3294
						0.813	3825	3236	3120	3119	3295	3139	3250
						0.814	3756	3180	3046	3070	3219	3082	3187
						0.815	3688	3126	2981	3019	3141	3034	3112
						0.816	3610	3066	2919	2969	3075	2981	3052
						0.817	3531	3016	2867	2910	3006	2927	2984
						0.817	3452	2959	2830	2846	2953	2872	2910
						0.818	3373	2906	2785	2776	2891	2816	2852
						0.819	3302	2848	2739	2696	2825	2754	2802
						0.82	3230	2794	2692	2614	2754	2690	2739
						0.821	3159	2736	2634	2543	2686	2637	2680
						0.822	3090	2680	2560	2478	2605	2581	2625
						0.822	3023	2623	2495	2419	2527	2525	2564
						0.823	2943	2564	2426	2366	2460	2469	2502
						0.824	2874	2508	2359	2311	2396	2418	2439
						0.825	2801	2450	2295	2247	2338	2360	2370
						0.826	2731	2386	2228	2183	2283	2298	2301
						0.827	2658	2317	2166	2117	2236	2235	2234
						0.827	2597	2249	2105	2063	2188	2180	2167
						0.828	2536	2180	2044	2018	2137	2121	2105
						0.829	2482	2109	1990	1969	2080	2060	2049
						0.83	2428	2044	1946	1922	2025	1999	1993
						0.831	2376	1981	1890	1868	1959	1939	1938
						0.832	2320	1912	1837	1801	1888	1884	1876
						0.832	2250	1831	1788	1721	1822	1824	1820
						0.833	2175	1740	1738	1638	1755	1768	1754
						0.834	2098	1632	1681	1541	1676	1713	1685
						0.835	2028	1498	1632	1440	1589	1653	1608
						0.836	1953	1335	1573	1321	1478	1571	1526
						0.837	1892	1142	1492	1181	1335	1488	1427
						0.837	1829	916	1396	1018	1155	1400	1318
						0.838	1762	659	1291	820	956	1297	1195
						0.839	1698	380	1163	593	734	1176	1051
						0.84	1639	98	1011	342	505	1054	885
						0.841	1580	-192	847	79	263	911	693
						0.842	1524	-471	664	-188	13	736	478
						0.842	1471	-739	452	-449	-240	548	243
						0.843	1388	-972	231	-700	-498	347	4
						0.844	1281	-1177	14	-928	-754	128	-232
						0.845	1153	-1328	-202	-1129	-988	-92	-448
						0.846	995	-1430	-414	-1289	-1179	-301	-638
						0.847	809	-1467	-601	-1400	-1328	-503	-799
						0.847	604	-1463	-755	-1466	-1422	-683	-929
						0.848	382	-1413	-881	-1475	-1456	-831	-1022
						0.849	139	-1320	-963	-1436	-1433	-947	-1082
						0.85	-108	-1194	-999	-1360	-1371	-1024	-1099
						0.851	-358	-1046	-1004	-1245	-1274	-1054	-1084
						0.852	-584	-877	-979	-1094	-1140	-1049	-1024
						0.852	-789	-687	-918	-931	-980	-1007	-937
						0.853	-954	-492	-836	-753	-805	-934	-817
						0.854	-1088	-296	-728	-563	-613	-826	-686
						0.855	-1173	-99	-592	-373	-416	-690	-523
						0.856	-1230	91	-440	-187	-223	-537	-355
						0.857	-1243	263	-278	-2	-32	-370	-177
						0.857	-1224	413	-113	178	147	-190	0
						0.858	-1154	547	52	339	314	-21	184
						0.859	-1063	659	215	484	471	136	344
						0.86	-944	755	368	610	614	296	488
						0.861	-795	846	501	715	731	440	622
						0.862	-637	933	621	803	837	565	737
						0.862	-490	1010	717	891	925	687	833
						0.863	-334	1076	803	962	1000	797	928
						0.864	-177	1131	882	1027	1061	882	1014
						0.865	-42	1171	958	1084	1122	966	1086
						0.866	93	1196	1031	1125	1171	1039	1151
						0.867	233	1209	1108	1152	1213	1094	1204
						0.867	360	1223	1162	1177	1251	1148	1249
						0.868	461	1244	1196	1199	1288	1200	1281
						0.869	555	1262	1221	1217	1309	1240	1301
						0.87	635	1289	1237	1244	1328	1274	1314
						0.871	688	1316	1234	1268	1344	1298	1321
						0.872	726	1335	1234	1295	1346	1309	1321
						0.872	764	1339	1244	1310	1337	1308	1324
						0.873	797	1347	1250	1324	1330	1302	1330
						0.874	812	1339	1247	1329	1324	1299	1341
						0.875	830	1334	1256	1329	1307	1297	1352
						0.876	853	1331	1257	1317	1300	1299	1354
						0.877	867	1323	1253	1310	1299	1299	1351
						0.877	878	1312	1250	1299	1299	1303	1345
						0.878	897	1305	1255	1287	1289	1298	1327
						0.879	906	1293	1252	1279	1288	1296	1305
						0.88	903	1276	1259	1272	1282	1293	1297
						0.881	901	1268	1267	1264	1280	1295	1288
						0.882	886	1265	1270	1256	1274	1286	1276
						0.882	868	1261	1262	1246	1278	1286	1265
						0.883	849	1262	1259	1233	1279	1282	1266
						0.884	836	1268	1251	1222	1280	1265	1259
						0.885	820	1271	1237	1205	1265	1253	1249
						0.886	818	1262	1218	1190	1248	1245	1242
						0.887	816	1252	1211	1182	1227	1224	1242
						0.887	819	1239	1199	1174	1205	1207	1227
						0.888	817	1221	1183	1172	1183	1202	1214
						0.889	821	1206	1170	1177	1179	1192	1206
						0.89	812	1202	1173	1177	1184	1184	1199
						0.891	800	1201	1168	1172	1187	1188	1183
						0.892	794	1202	1166	1168	1193	1187	1181
						0.892	789	1205	1166	1161	1201	1185	1174
						0.893	776	1202	1165	1159	1204	1181	1166
						0.894	773	1194	1152	1156	1194	1176	1162
						0.895	777	1184	1146	1150	1196	1156	1162
						0.896	779	1173	1131	1151	1195	1140	1156
						0.897	782	1164	1127	1143	1187	1126	1162
						0.897	796	1154	1126	1122	1178	1113	1169
						0.898	812	1152	1127	1113	1189	1101	1166
						0.899	828	1147	1124	1111	1181	1108	1163
						0.9	836	1145	1133	1101	1178	1111	1167
						0.901	838	1144	1128	1103	1191	1114	1158
						0.902	833	1156	1119	1114	1196	1111	1150
						0.902	814	1153	1115	1113	1178	1111	1147
						0.903	790	1157	1113	1116	1174	1099	1151
						0.904	779	1158	1100	1119	1165	1088	1153
						0.905	775	1151	1091	1116	1139	1071	1160
						0.906	771	1131	1080	1108	1120	1067	1166
						0.907	784	1117	1067	1103	1121	1064	1163
						0.907	803	1097	1046	1088	1117	1061	1150
						0.908	811	1080	1035	1073	1110	1067	1133
						0.909	827	1071	1031	1059	1112	1068	1112
						0.91	843	1066	1027	1047	1111	1068	1091
						0.911	851	1069	1027	1039	1098	1060	1078
						0.912	845	1081	1039	1037	1081	1058	1073
						0.912	845	1093	1044	1044	1081	1050	1073
						0.913	829	1102	1042	1053	1078	1055	1075
						0.914	814	1113	1044	1077	1085	1055	1078
						0.915	799	1115	1046	1097	1093	1054	1085
						0.916	796	1110	1041	1113	1116	1051	1088
						0.917	795	1099	1044	1131	1121	1043	1088
						0.917	799	1091	1051	1140	1130	1034	1087
						0.918	812	1091	1062	1127	1131	1028	1089
						0.919	828	1092	1066	1117	1137	1020	1094
						0.92	838	1093	1064	1105	1121	1012	1092
						0.921	842	1096	1059	1087	1122	1013	1103
						0.922	847	1092	1049	1073	1111	1005	1112
						0.922	845	1077	1026	1070	1106	994	1116
						0.923	833	1057	1008	1068	1096	998	1116
						0.924	820	1041	1005	1069	1103	1005	1120
						0.925	811	1030	1003	1066	1094	1002	1114
						0.926	802	1034	1010	1066	1097	1008	1106
						0.927	798	1041	1026	1064	1091	1016	1102
						0.927	795	1056	1045	1056	1087	1009	1097
						0.928	805	1075	1056	1045	1085	1002	1101
						0.929	808	1086	1065	1042	1093	1008	1106
						0.93	815	1082	1061	1036	1094	1020	1107
						0.931	813	1077	1054	1036	1104	1036	1101
						0.932	820	1074	1040	1040	1114	1058	1096
						0.932	816	1060	1026	1044	1118	1072	1075
						0.933	818	1046	1022	1055	1111	1084	1056
						0.934	823	1041	1024	1066	1107	1080	1053
						0.935	837	1043	1035	1075	1102	1071	1058
						0.936	845	1038	1047	1090	1094	1064	1073
						0.937	864	1041	1059	1102	1085	1071	1102
						0.937	879	1052	1067	1104	1087	1068	1131
						0.938	893	1061	1080	1118	1095	1074	1149
						0.939	901	1061	1088	1132	1098	1080	1161
						0.94	906	1069	1103	1140	1106	1085	1159
						0.941	904	1084	1119	1161	1118	1087	1154
						0.942	899	1100	1137	1177	1131	1101	1147
						0.942	894	1118	1152	1185	1145	1115	1155
						0.943	883	1158	1162	1190	1171	1140	1171
						0.944	876	1188	1181	1204	1197	1166	1199
						0.945	869	1215	1200	1206	1219	1199	1230
						0.946	874	1245	1222	1224	1245	1222	1270
						0.947	877	1277	1252	1243	1270	1242	1298
						0.947	892	1289	1290	1272	1292	1261	1330
						0.948	908	1315	1310	1303	1320	1281	1359
						0.949	931	1341	1335	1340	1355	1298	1399
						0.95	943	1357	1363	1372	1381	1327	1430
						0.951	965	1373	1382	1409	1406	1367	1476
						0.952	976	1402	1396	1433	1426	1406	1511
						0.952	993	1426	1424	1449	1436	1450	1543
						0.953	1012	1446	1451	1468	1447	1492	1560
						0.954	1033	1479	1465	1487	1466	1526	1578
						0.955	1043	1511	1488	1499	1489	1553	1589
						0.956	1066	1530	1514	1527	1517	1578	1605
						0.957	1075	1551	1533	1564	1552	1590	1623
						0.957	1081	1578	1555	1598	1588	1601	1646
						0.958	1101	1591	1587	1637	1619	1617	1676
						0.959	1125	1605	1609	1678	1648	1638	1702
						0.96	1144	1634	1630	1705	1667	1654	1729
						0.961	1177	1661	1651	1716	1686	1675	1754
						0.962	1206	1688	1667	1722	1701	1706	1781
						0.962	1221	1718	1686	1720	1717	1730	1794
						0.963	1244	1748	1718	1719	1725	1747	1811
						0.964	1263	1767	1742	1727	1750	1769	1825
						0.965	1279	1778	1768	1746	1764	1795	1841
						0.966	1300	1778	1802	1762	1785	1806	1857
						0.967	1334	1787	1818	1780	1804	1820	1879
						0.967	1361	1788	1826	1789	1830	1831	1898
						0.968	1392	1789	1843	1794	1840	1841	1918
						0.969	1413	1793	1857	1792	1857	1838	1932
						0.97	1438	1812	1852	1803	1863	1838	1933
						0.971	1450	1819	1860	1807	1871	1846	1931
						0.972	1459	1834	1863	1820	1871	1862	1927
						0.972	1470	1849	1866	1830	1880	1880	1922
						0.973	1490	1870	1865	1843	1883	1898	1917
						0.974	1496	1876	1877	1841	1893	1924	1924
						0.975	1511	1896	1887	1849	1889	1943	1938
						0.976	1517	1904	1903	1853	1899	1941	1949
						0.977	1519	1914	1908	1861	1897	1935	1952
						0.977	1515	1915	1912	1864	1897	1938	1959
						0.978	1520	1920	1917	1869	1891	1930	1956
						0.979	1523	1914	1916	1873	1901	1915	1940
						0.98	1539	1912	1912	1873	1897	1913	1926
						0.981	1554	1909	1914	1872	1896	1910	1918
						0.982	1575	1903	1916	1866	1901	1895	1911
						0.982	1602	1892	1909	1867	1907	1885	1912
						0.983	1620	1879	1907	1873	1901	1881	1921
						0.984	1644	1875	1907	1871	1898	1878	1926
						0.985	1666	1865	1897	1872	1896	1876	1937
						0.986	1684	1862	1893	1882	1887	1884	1934
						0.987	1689	1863	1887	1888	1873	1898	1930
						0.987	1706	1875	1877	1876	1872	1904	1920
						0.988	1709	1874	1860	1879	1872	1902	1917
						0.989	1711	1874	1855	1874	1875	1913	1910
						0.99	1707	1876	1852	1861	1877	1916	1923
						0.991	1706	1874	1854	1852	1882	1915	1931
						0.992	1700	1858	1859	1857	1882	1920	1950
						0.992	1695	1852	1867	1855	1876	1929	1970
						0.993	1689	1852	1875	1848	1872	1924	1989
						0.994	1695	1849	1877	1856	1880	1924	1997
						0.995	1694	1854	1877	1858	1888	1918	2006
						0.996	1687	1869	1883	1856	1900	1912	2007
						0.997	1683	1879	1894	1858	1916	1910	1998
						0.997	1681	1897	1904	1869	1926	1909	1991
						0.998	1672	1913	1919	1868	1926	1904	1992
						0.999	1677	1921	1931	1877	1926	1908	1989
						1	1692	1929	1940	1881	1925	1916	1995
						1.001	1709	1942	1941	1889	1924	1924	2002
						1.002	1726	1951	1943	1896	1924	1935	2005
						1.002	1736	1961	1947	1909	1935	1954	2003
						1.003	1748	1979	1953	1916	1948	1972	2004
						1.004	1751	1993	1955	1935	1955	1982	1999
						1.005	1745	1996	1960	1945	1962	1987	1999
						1.006	1740	1993	1965	1955	1971	1996	2006
						1.007	1741	1994	1968	1966	1975	1998	2015
						1.007	1733	1987	1964	1980	1973	1999	2030
						1.008	1725	1978	1966	1981	1979	2002	2049
						1.009	1723	1976	1972	1984	1992	2016	2065
						1.01	1717	1973	1979	1989	2008	2026	2077
						1.011	1710	1961	1990	1988	2020	2038	2091
						1.012	1702	1956	2012	1985	2035	2047	2096
						1.012	1698	1957	2032	1988	2052	2065	2098
						1.013	1689	1961	2052	2000	2068	2075	2099
						1.014	1693	1985	2076	2013	2080	2086	2100
						1.015	1696	2017	2097	2031	2101	2102	2098
						1.016	1706	2049	2112	2046	2124	2115	2085
						1.017	1709	2073	2128	2052	2133	2109	2056
						1.018	1720	2093	2141	2036	2139	2088	2016
						1.018	1721	2076	2133	1993	2132	2045	1949
						1.019	1728	2039	2109	1924	2106	1961	1846
						1.02	1726	1969	2059	1834	2055	1843	1722
						1.021	1736	1874	1978	1710	1983	1702	1561
						1.022	1732	1736	1848	1548	1869	1519	1356
						1.023	1731	1573	1694	1359	1717	1302	1112
						1.023	1721	1370	1501	1142	1521	1055	843
						1.024	1722	1147	1274	888	1292	785	541
						1.025	1714	893	1022	618	1029	486	236
						1.026	1721	623	762	344	749	194	-56
						1.027	1730	339	483	68	463	-93	-327
						1.028	1743	62	205	-206	186	-351	-569
						1.028	1752	-204	-57	-462	-84	-588	-769
						1.029	1765	-441	-297	-693	-318	-786	-927
						1.03	1769	-639	-507	-885	-528	-947	-1043
						1.031	1772	-788	-669	-1038	-695	-1059	-1112
						1.032	1774	-895	-787	-1136	-818	-1136	-1147
						1.033	1783	-952	-856	-1190	-897	-1157	-1138
						1.033	1784	-969	-882	-1199	-940	-1127	-1102
						1.034	1792	-958	-878	-1174	-939	-1066	-1038
						1.035	1797	-924	-844	-1116	-915	-982	-953
						1.036	1805	-860	-784	-1039	-873	-871	-843
						1.037	1810	-787	-716	-945	-805	-764	-723
						1.038	1829	-703	-637	-839	-734	-671	-600
						1.038	1842	-607	-541	-732	-661	-576	-483
						1.039	1854	-505	-454	-625	-573	-484	-384
						1.04	1859	-417	-375	-519	-481	-413	-304
						1.041	1840	-331	-294	-417	-396	-336	-246
						1.042	1797	-254	-220	-327	-307	-264	-195
						1.043	1733	-195	-167	-244	-221	-206	-151
						1.043	1653	-145	-107	-175	-160	-163	-106
						1.044	1545	-99	-57	-125	-105	-116	-60
						1.045	1422	-63	-14	-89	-63	-83	-20
						1.046	1279	-36	14	-69	-31	-54	7
						1.047	1110	-8	37	-61	-11	-32	32
						1.048	910	6	40	-53	15	-17	48
						1.048	703	16	42	-48	29	-8	53
						1.049	492	24	34	-48	44	-9	56
						1.05	282	31	25	-47	47	-16	57
						1.051	87	32	20	-40	53	-18	54
						1.052	-80	33	23	-38	46	-27	53
						1.053	-226	29	18	-35	42	-31	47
						1.053	-342	23	14	-26	38	-35	38
						1.054	-436	12	11	-11	36	-36	34
						1.055	-487	-3	10	-8	22	-48	25
						1.056	-506	-21	1	-11	14	-47	7
						1.057	-508	-28	-4	-21	3	-54	-2
						1.058	-489	-35	-12	-38	-8	-58	-8
						1.058	-438	-47	-24	-64	-19	-58	-23
						1.059	-387	-47	-39	-82	-16	-50	-33
						1.06	-333	-51	-53	-100	-21	-46	-36
						1.061	-253	-65	-65	-112	-24	-48	-43
						1.062	-184	-83	-67	-117	-31	-59	-52
						1.063	-118	-97	-63	-118	-37	-75	-47
						1.063	-59	-107	-60	-121	-55	-101	-40
						1.064	2	-108	-56	-112	-59	-124	-28
						1.065	43	-105	-53	-114	-63	-134	-23
						1.066	93	-95	-54	-114	-56	-134	-12
						1.067	126	-83	-59	-113	-44	-140	-12
						1.068	157	-77	-55	-114	-25	-130	-16
						1.068	174	-73	-51	-118	-21	-120	-31
						1.069	183	-67	-51	-109	-19	-116	-39
						1.07	186	-66	-55	-105	-25	-116	-44
						1.071	195	-67	-56	-107	-46	-106	-51
						1.072	199	-70	-69	-105	-65	-109	-59
						1.073	200	-70	-83	-113	-72	-116	-56
						1.073	203	-72	-90	-125	-74	-125	-55
						1.074	195	-66	-91	-139	-79	-126	-57
						1.075	183	-59	-98	-139	-76	-128	-56
						1.076	171	-47	-96	-138	-74	-124	-58
						1.077	167	-51	-85	-125	-83	-120	-63
						1.078	162	-56	-76	-113	-90	-110	-65
						1.078	160	-70	-74	-98	-94	-111	-73
						1.079	161	-88	-64	-95	-90	-112	-74
						1.08	167	-110	-60	-96	-87	-120	-71
						1.081	168	-117	-66	-107	-72	-125	-65
						1.082	170	-114	-72	-112	-61	-131	-64
						1.083	176	-109	-70	-118	-40	-128	-59
						1.083	175	-98	-79	-119	-29	-124	-57
						1.084	174	-82	-77	-113	-26	-111	-54
						1.085	167	-71	-77	-99	-31	-99	-56
						1.086	159	-73	-72	-91	-34	-90	-48
						1.087	151	-74	-74	-81	-59	-86	-36
						1.088	153	-84	-70	-77	-75	-86	-24
						1.088	147	-93	-77	-71	-85	-87	-20
						1.089	144	-105	-73	-80	-93	-82	-14
						1.09	144	-106	-82	-86	-106	-74	-22
						1.091	147	-106	-82	-95	-103	-70	-32
						1.092	136	-97	-83	-99	-99	-65	-49
						1.093	132	-97	-75	-115	-86	-64	-59
						1.093	125	-91	-77	-115	-73	-75	-64
						1.094	112	-92	-61	-119	-54	-84	-63
						1.095	98	-93	-56	-119	-33	-86	-57
						1.096	84	-100	-55	-118	-27	-88	-46
						1.097	74	-98	-62	-111	-36	-87	-35
						1.098	72	-100	-62	-107	-36	-87	-36
						1.098	78	-98	-80	-101	-44	-88	-40
						1.099	85	-93	-91	-96	-56	-95	-54
						1.1	97	-87	-101	-93	-59	-95	-72
						1.101	104	-90	-97	-87	-55	-106	-89
						1.102	104	-92	-109	-90	-59	-112	-91
						1.103	101	-101	-103	-87	-54	-111	-88
						1.103	94	-109	-101	-84	-48	-113	-77
						1.104	88	-112	-93	-76	-44	-125	-58
						1.105	90	-107	-97	-75	-38	-123	-35
						1.106	92	-109	-83	-60	-37	-118	-24
						1.107	89	-96	-77	-62	-40	-128	-13
						1.108	96	-87	-76	-66	-49	-131	-3
						1.108	91	-82	-72	-75	-56	-132	0
						1.109	75	-85	-67	-76	-67	-137	-8
						1.11	60	-73	-68	-91	-71	-143	-10
						1.111	49	-75	-75	-91	-73	-138	-10
						1.112	33	-73	-72	-92	-66	-137	-24
						1.113	29	-67	-90	-93	-64	-126	-35
						1.113	37	-51	-105	-104	-49	-114	-35
						1.114	42	-48	-119	-99	-46	-107	-36
						1.115	59	-37	-130	-99	-36	-93	-47
						1.116	78	-29	-144	-93	-28	-85	-38
						1.117	97	-23	-131	-81	-20	-85	-30
						1.118	111	-16	-119	-61	-31	-86	-26
						1.118	135	-1	-111	-50	-30	-78	-19
						1.119	133	14	-98	-36	-31	-83	-3
						1.12	130	29	-90	-28	-36	-75	3
						1.121	115	52	-96	-22	-36	-71	5
						1.122	105	73	-103	-18	-22	-72	11
						1.123	86	88	-100	-16	-8	-76	10
						1.123	79	108	-99	-24	6	-80	10
						1.124	73	137	-99	-27	28	-95	5
						1.125	79	161	-99	-28	47	-102	6
						1.126	81	189	-98	-33	65	-103	9
						1.127	85	230	-106	-32	83	-112	16
						1.128	93	275	-110	-18	97	-105	12
						1.128	100	322	-106	2	115	-98	14
						1.129	108	387	-103	22	135	-89	21
						1.13	113	460	-97	51	159	-81	23
						1.131	109	532	-85	83	187	-68	33
						1.132	103	603	-74	113	224	-66	54
						1.133	95	679	-64	138	258	-60	73
						1.133	81	748	-52	176	305	-52	87
						1.134	79	819	-38	221	357	-46	111
						1.135	91	907	-18	276	416	-34	136
						1.136	104	1010	-3	344	476	-14	164
						1.137	113	1111	15	425	539	14	211
						1.138	119	1223	37	499	603	47	272
						1.138	114	1336	66	577	670	84	333
						1.139	100	1442	82	659	737	128	400
						1.14	91	1547	111	735	821	171	471
						1.141	83	1669	138	813	918	212	534
						1.142	81	1797	166	906	1026	259	600
						1.143	77	1933	194	1006	1138	315	672
						1.143	78	2074	240	1107	1260	369	748
						1.144	70	2224	283	1215	1373	431	832
						1.145	61	2365	334	1335	1493	498	932
						1.146	53	2507	389	1464	1610	567	1035
						1.147	51	2654	448	1600	1741	642	1149
						1.148	50	2812	508	1751	1877	726	1272
						1.148	50	2962	579	1910	2029	820	1414
						1.149	53	3126	654	2071	2183	918	1559
						1.15	51	3293	746	2227	2350	1035	1722
						1.151	54	3469	850	2383	2526	1161	1896
						1.152	52	3643	962	2549	2705	1303	2081
						1.153	48	3833	1087	2719	2892	1458	2262
						1.153	48	4025	1231	2897	3091	1629	2456
						1.154	54	4230	1377	3093	3299	1807	2656
						1.155	56	4438	1538	3294	3504	1989	2868
						1.156	61	4651	1707	3492	3718	2181	3092
						1.157	74	4859	1886	3703	3943	2382	3335
						1.158	77	5071	2065	3924	4167	2598	3599
						1.158	76	5275	2257	4136	4385	2834	3876
						1.159	77	5478	2458	4359	4617	3091	4163
						1.16	74	5683	2681	4597	4846	3360	4462
						1.161	62	5902	2912	4835	5070	3638	4767
						1.162	62	6137	3165	5074	5302	3929	5071
						1.163	58	6386	3437	5339	5555	4230	5379
						1.163	51	6651	3716	5607	5815	4545	5704
						1.164	45	6936	4000	5880	6098	4877	6034
						1.165	47	7229	4295	6167	6400	5228	6394
						1.166	40	7519	4598	6464	6720	5602	6782
						1.167	36	7811	4908	6762	7052	5992	7198
						1.168	33	8108	5240	7082	7397	6407	7637
						1.168	34	8405	5597	7408	7748	6843	8104
						1.169	31	8713	5977	7747	8114	7306	8588
						1.17	35	9047	6380	8100	8494	7779	9090
						1.171	37	9412	6814	8471	8885	8282	9616
						1.172	35	9802	7262	8854	9296	8813	10164
						1.173	37	10223	7729	9267	9733	9378	10753
						1.173	44	10669	8220	9704	10191	9978	11383
						1.174	45	11133	8737	10167	10660	10633	12072
						1.175	51	11620	9269	10656	11168	11333	12823
						1.176	69	12144	9857	11178	11713	12085	13653
						1.177	80	12702	10482	11729	12286	12901	14555
						1.178	88	13306	11148	12322	12907	13788	15545
						1.178	99	13966	11859	12958	13592	14749	16626
						1.179	114	14684	12636	13646	14332	15802	17810
						1.18	120	15463	13465	14384	15129	16959	19108
						1.181	130	16318	14375	15192	16013	18223	20552
						1.182	139	17255	15363	16070	16979	19621	22164
						1.183	150	18292	16450	17038	18052	21172	23958
						1.183	164	19443	17634	18104	19225	22895	25966
						1.184	180	20719	18933	19289	20538	24815	28230
						1.185	196	22133	20357	20590	21989	26966	30749
						1.186	215	23724	21949	22042	23612	29361	33552
						1.187	245	25499	23721	23645	25408	32044	36684
						1.188	273	27482	25706	25434	27435	35032	40172
						1.188	305	29719	27917	27437	29697	38364	44036
						1.189	348	32240	30390	29678	32228	42068	48324
						1.19	397	35056	33140	32174	35052	46176	53068
						1.191	440	38192	36196	34972	38212	50716	58288
						1.192	489	41692	39584	38092	41724	55732	64024
						1.193	544	45568	43348	41564	45636	61236	70292
						1.193	610	49852	47512	45420	49980	67272	77116
						1.194	682	54584	52112	49700	54780	73848	84500
						1.195	763	59800	57184	54424	60068	80984	92444
						1.196	847	65528	62756	59636	65852	88688	100956
						1.197	937	71780	68844	65344	72160	96960	110016
						1.198	1019	78584	75468	71588	79004	105776	119580
						1.198	1104	85932	82636	78356	86404	115124	129656
						1.199	1193	93840	90348	85668	94368	124988	140192
						1.2	1289	102284	98604	93516	102904	135312	151104
						1.201	1387	111284	107404	101912	111976	146064	162384
						1.202	1498	120784	116728	110828	121576	157200	173936
						1.203	1611	130772	126548	120264	131664	168672	185696
						1.203	1731	141200	136816	130176	142176	180368	197568
						1.204	1858	152032	147504	140528	153088	192240	209488
						1.205	1994	163168	158544	151248	164352	204192	221344
						1.206	2143	174576	169856	162320	175856	216144	233040
						1.207	2305	186176	181408	173664	187552	227984	244480
						1.208	2472	197888	193104	185184	199360	239616	255600
						1.208	2653	209600	204880	196832	211184	250976	266272
						1.209	2834	221264	216640	208512	222944	261936	276448
						1.21	3018	232752	228304	220112	234528	272416	286048
						1.211	3213	243968	239776	231568	245856	282336	294944
						1.212	3418	254848	250944	242800	256832	291632	303120
						1.213	3622	265296	261728	253680	267360	300192	310496
						1.213	3841	275216	272016	264160	277360	308000	317008
						1.214	4066	284544	281728	274128	286768	314976	322624
						1.215	4296	293216	290800	283488	295520	321072	327344
						1.216	4528	301136	299168	292192	303520	326272	331120
						1.217	4772	308272	306752	300176	310736	330528	333968
						1.218	5019	314560	313552	307360	317104	333888	335888
						1.218	5269	319968	319504	313760	322576	336304	336928
						1.219	5528	324480	324560	319296	327152	337824	337056
						1.22	5803	328096	328736	323952	330816	338432	336320
						1.221	6086	330800	331984	327696	333552	338208	334784
						1.222	6384	332592	334304	330560	335344	337120	332496
						1.223	6699	333488	335712	332496	336256	335264	329488
						1.223	7012	333552	336256	333552	336256	332624	325824
						1.224	7327	332752	335936	333744	335456	329312	321568
						1.225	7655	331152	334816	333120	333856	325360	316784
						1.226	7989	328832	332928	331680	331536	320816	311488
						1.227	8342	325840	330320	329504	328544	315776	305792
						1.228	8725	322192	327040	326624	324896	310304	299712
						1.228	9129	318000	323136	323104	320624	304432	293360
						1.229	9547	313280	318672	318992	315808	298224	286768
						1.23	9981	308080	313696	314368	310528	291744	279984
						1.231	10439	302480	308272	309264	304800	285040	273072
						1.232	10920	296528	302432	303744	298720	278176	266048
						1.233	11433	290272	296288	297888	292384	271168	258976
						1.233	11985	283792	289888	291712	285824	264112	251872
						1.234	12587	277120	283280	285296	279088	256992	244784
						1.235	13222	270304	276496	278672	272208	249888	237744
						1.236	13899	263408	269600	271904	265264	242816	230800
						1.237	14625	256448	262608	265024	258240	235808	223952
						1.238	15405	249472	255568	258096	251216	228896	217232
						1.238	16245	242512	248544	251152	244192	222096	210672
						1.239	17157	235616	241552	244240	237200	215440	204272
						1.24	18153	228800	234608	237344	230288	208912	198016
						1.241	19244	222064	227760	230528	223488	202544	191952
						1.242	20441	215472	221040	223808	216816	196320	186064
						1.243	21762	209024	214448	217184	210288	190272	180352
						1.243	23221	202720	207968	210688	203904	184400	174816
						1.244	24835	196576	201648	204336	197712	178736	169440
						1.245	26617	190608	195504	198160	191664	173248	164256
						1.246	28587	184816	189536	192144	185776	167968	159248
						1.247	30752	179200	183744	186304	180096	162896	154400
						1.248	33148	173760	178144	180640	174576	157968	149760
						1.248	35800	168480	172720	175136	169248	153232	145280
						1.249	38740	163376	167456	169824	164112	148640	140976
						1.25	41984	158448	162384	164688	159136	144224	136832
						1.251	45572	153664	157504	159712	154336	139952	132832
						1.252	49512	149072	152784	154912	149728	135856	128992
						1.253	53820	144640	148240	150304	145296	131888	125272
						1.253	58512	140368	143856	145840	141024	128100	121676
						1.254	63616	136256	139632	141568	136928	124444	118220
						1.255	69140	132304	135536	137440	132992	120920	114880
						1.256	75092	128492	131616	133472	129192	117512	111664
						1.257	81488	124812	127832	129628	125512	114236	108568
						1.258	88328	121268	124184	125932	121960	111056	105580
						1.258	95604	117872	120668	122356	118524	107976	102700
						1.259	103328	114580	117276	118904	115196	104988	99904
						1.26	111476	111412	113984	115560	111968	102116	97212
						1.261	120016	108360	110820	112340	108860	99332	94608
						1.262	128924	105396	107756	109224	105856	96656	92100
						1.263	138160	102512	104792	106220	102956	94076	89672
						1.263	147680	99728	101936	103320	100156	91596	87336
						1.264	157424	97028	99176	100532	97472	89184	85056
						1.265	167360	94408	96500	97836	94868	86852	82852
						1.266	177408	91884	93920	95228	92364	84588	80704
						1.267	187520	89456	91424	92708	89948	82408	78612
						1.268	197616	87104	89012	90264	87604	80292	76592
						1.268	207632	84844	86684	87892	85320	78244	74640
						1.269	217488	82660	84444	85604	83100	76256	72748
						1.27	227136	80548	82264	83388	80944	74340	70932
						1.271	236480	78492	80160	81244	78848	72472	69172
						1.272	245472	76504	78116	79168	76832	70656	67464
						1.273	254048	74572	76136	77152	74880	68908	65804
						1.273	262160	72700	74204	75196	73000	67208	64192
						1.274	269760	70884	72340	73312	71176	65548	62616
						1.275	276800	69124	70528	71468	69408	63940	61096
						1.276	283216	67420	68760	69704	67692	62380	59624
						1.277	288992	65756	67064	67992	66032	60864	58208
						1.278	294080	64152	65412	66340	64432	59400	56844
						1.278	298464	62588	63804	64732	62872	57980	55524
						1.279	302128	61076	62248	63176	61368	56608	54248
						1.28	305072	59608	60756	61664	59904	55284	53012
						1.281	307328	58204	59288	60196	58480	54016	51800
						1.282	308848	56828	57876	58756	57084	52788	50616
						1.283	309712	55508	56516	57356	55728	51600	49468
						1.283	309856	54228	55196	55996	54408	50456	48364
						1.284	309360	52988	53904	54672	53140	49336	47280
						1.285	308224	51780	52664	53396	51908	48236	46240
						1.286	306496	50608	51460	52168	50724	47168	45244
						1.287	304224	49468	50284	50984	49588	46124	44280
						1.288	301456	48360	49144	49832	48488	45108	43336
						1.288	298192	47288	48036	48724	47424	44132	42436
						1.289	294512	46248	46964	47640	46392	43176	41564
						1.29	290416	45252	45924	46596	45384	42256	40716
						1.291	285984	44288	44928	45576	44396	41372	39888
						1.292	281200	43356	43968	44604	43440	40520	39096
						1.293	276160	42448	43048	43648	42512	39700	38324
						1.293	270864	41564	42148	42716	41616	38920	37568
						1.294	265392	40700	41276	41808	40744	38164	36840
						1.295	259728	39860	40424	40936	39912	37424	36144
						1.296	253936	39052	39600	40084	39096	36700	35464
						1.297	248032	38284	38792	39272	38308	36004	34808
						1.298	242080	37540	38016	38496	37552	35320	34176
						1.298	236096	36812	37280	37736	36816	34656	33556
						1.299	230096	36112	36552	36992	36100	34020	32960
						1.3	224112	35428	35856	36264	35420	33412	32393
						1.301	218224	34764	35180	35572	34760	32816	31845
						1.302	212368	34120	34524	34892	34112	32238	31323
						1.303	206592	33508	33876	34244	33492	31687	30829
						1.303	200896	32916	33260	33624	32884	31150	30345
						1.304	195312	32349	32665	33044	32299	30637	29860
						1.305	189792	31801	32092	32471	31732	30130	29393
						1.306	184416	31269	31543	31918	31183	29644	28935
						1.307	179152	30755	31013	31382	30650	29175	28476
						1.308	174016	30254	30497	30856	30148	28728	28039
						1.308	169008	29760	29994	30329	29655	28293	27628
						1.309	164144	29285	29511	29828	29177	27886	27233
						1.31	159424	28829	29047	29353	28724	27494	26855
						1.311	154832	28386	28596	28886	28295	27105	26498
						1.312	150368	27963	28163	28432	27871	26714	26142
						1.313	146064	27565	27749	28005	27473	26333	25796
						1.313	141872	27172	27340	27576	27088	25953	25454
						1.314	137808	26788	26943	27150	26704	25582	25123
						1.315	133888	26419	26560	26749	26322	25234	24801
						1.316	130088	26053	26193	26366	25952	24915	24497
						1.317	126400	25692	25826	25987	25590	24606	24193
						1.318	122844	25350	25469	25632	25243	24312	23903
						1.318	119400	25021	25120	25296	24918	24018	23612
						1.319	116064	24701	24777	24969	24605	23731	23334
						1.32	112836	24401	24438	24649	24299	23443	23068
						1.321	109724	24101	24122	24342	23998	23161	22809
						1.322	106712	23811	23820	24041	23697	22888	22556
						1.323	103800	23536	23530	23746	23401	22629	22325
						1.323	100988	23254	23258	23449	23110	22379	22095
						1.324	98268	22982	22997	23165	22834	22134	21861
						1.325	95628	22730	22739	22894	22564	21903	21640
						1.326	93068	22484	22489	22633	22310	21672	21424
						1.327	90580	22235	22248	22377	22062	21455	21210
						1.328	88180	22010	22009	22137	21826	21236	21004
						1.328	85856	21786	21776	21900	21599	21030	20805
						1.329	83600	21566	21543	21670	21381	20828	20611
						1.33	81424	21343	21323	21447	21166	20641	20427
						1.331	79324	21133	21101	21228	20952	20448	20234
						1.332	77268	20924	20885	21012	20747	20266	20049
						1.333	75280	20723	20674	20805	20538	20090	19877
						1.333	73348	20530	20475	20599	20341	19912	19707
						1.334	71488	20355	20282	20395	20151	19733	19535
						1.335	69676	20184	20100	20200	19970	19567	19385
						1.336	67928	20015	19925	20018	19788	19400	19230
						1.337	66240	19846	19754	19837	19623	19226	19068
						1.338	64604	19681	19584	19660	19453	19054	18906
						1.338	63012	19512	19407	19494	19286	18878	18752
						1.339	61468	19347	19235	19327	19124	18699	18593
						1.34	59980	19193	19058	19149	18968	18529	18443
						1.341	58536	19044	18880	18976	18810	18365	18303
						1.342	57132	18894	18717	18809	18662	18210	18166
						1.343	55776	18746	18562	18639	18514	18074	18031
						1.343	54464	18602	18403	18481	18361	17940	17892
						1.344	53192	18452	18257	18338	18216	17804	17754
						1.345	51952	18305	18116	18201	18070	17677	17612
						1.346	50764	18164	17967	18066	17918	17556	17478
						1.347	49620	18020	17820	17937	17779	17421	17350
						1.348	48512	17871	17677	17806	17644	17293	17222
						1.348	47428	17723	17533	17675	17497	17168	17096
						1.349	46388	17582	17390	17532	17354	17037	16972
						1.35	45368	17440	17251	17395	17216	16900	16845
						1.351	44372	17304	17116	17262	17076	16768	16708
						1.352	43412	17180	16987	17118	16943	16636	16578
						1.353	42488	17064	16867	16980	16822	16504	16449
						1.353	41584	16939	16750	16861	16703	16386	16325
						1.354	40716	16820	16641	16726	16595	16271	16209
						1.355	39876	16711	16534	16604	16483	16161	16098
						1.356	39060	16592	16421	16499	16373	16054	15989
						1.357	38260	16469	16302	16394	16268	15956	15877
						1.358	37504	16354	16188	16286	16164	15850	15761
						1.358	36776	16242	16069	16193	16050	15740	15645
						1.359	36064	16121	15945	16080	15943	15636	15533
						1.36	35380	16005	15822	15960	15834	15531	15419
						1.361	34720	15899	15702	15838	15727	15411	15316
						1.362	34076	15797	15573	15712	15622	15295	15202
						1.363	33452	15694	15449	15593	15520	15182	15089
						1.363	32860	15594	15338	15490	15411	15066	14983
						1.364	32289	15500	15228	15391	15304	14950	14879
						1.365	31739	15398	15123	15287	15189	14851	14773
						1.366	31204	15292	15033	15189	15070	14752	14686
						1.367	30686	15182	14938	15080	14958	14659	14600
						1.368	30179	15072	14833	14973	14850	14563	14508
						1.368	29700	14957	14742	14871	14746	14468	14418
						1.369	29232	14858	14647	14779	14648	14369	14322
						1.37	28782	14757	14541	14691	14558	14272	14220
						1.371	28345	14660	14439	14618	14463	14173	14118
						1.372	27919	14565	14344	14528	14373	14074	14015
						1.373	27492	14476	14235	14431	14283	13983	13905
						1.373	27075	14368	14133	14331	14189	13885	13801
						1.374	26683	14265	14044	14224	14094	13787	13698
						1.375	26307	14166	13954	14111	13998	13682	13593
						1.376	25947	14072	13870	14015	13901	13583	13496
						1.377	25602	13982	13789	13932	13800	13479	13408
						1.378	25270	13905	13704	13843	13703	13379	13328
						1.378	24938	13819	13611	13756	13604	13276	13245
						1.379	24622	13728	13524	13665	13508	13183	13165
						1.38	24316	13625	13421	13567	13410	13089	13081
						1.381	24030	13520	13323	13453	13324	13005	12993
						1.382	23751	13411	13221	13352	13242	12921	12900
						1.383	23484	13311	13131	13254	13161	12841	12818
						1.383	23222	13217	13035	13154	13084	12761	12734
						1.384	22967	13131	12953	13055	13008	12670	12657
						1.385	22716	13042	12864	12971	12925	12568	12576
						1.386	22471	12955	12781	12882	12837	12468	12500
						1.387	22235	12862	12683	12792	12751	12367	12408
						1.388	22003	12767	12589	12709	12661	12266	12315
						1.388	21781	12674	12483	12631	12570	12179	12216
						1.389	21562	12582	12385	12542	12485	12100	12116
						1.39	21355	12494	12297	12457	12403	12029	12011
						1.391	21148	12414	12211	12376	12317	11965	11917
						1.392	20946	12341	12130	12289	12243	11899	11823
						1.393	20744	12258	12063	12199	12166	11832	11740
						1.393	20546	12172	11987	12116	12079	11758	11665
						1.394	20347	12086	11896	12030	11985	11670	11590
						1.395	20159	11992	11815	11946	11888	11573	11514
						1.396	19971	11890	11731	11866	11777	11478	11433
						1.397	19790	11797	11644	11792	11667	11375	11348
						1.398	19620	11713	11575	11712	11574	11278	11256
						1.398	19464	11621	11508	11634	11488	11184	11173
						1.399	19315	11535	11431	11551	11407	11096	11087
						1.4	19175	11455	11357	11469	11333	11017	11008
						1.401	19038	11378	11277	11388	11264	10948	10939
						1.402	18898	11294	11182	11313	11178	10880	10867
						1.403	18743	11222	11090	11231	11099	10817	10787
						1.403	18586	11144	11009	11153	11022	10753	10710
						1.404	18425	11062	10920	11074	10950	10678	10632
						1.405	18273	10969	10829	10991	10868	10603	10541
						1.406	18124	10886	10751	10903	10799	10526	10463
						1.407	17987	10804	10673	10825	10719	10445	10398
						1.408	17855	10727	10594	10746	10638	10372	10332
						1.408	17733	10655	10528	10665	10551	10299	10268
						1.409	17597	10595	10470	10590	10475	10222	10214
						1.41	17457	10524	10413	10518	10391	10152	10148
						1.411	17315	10438	10351	10443	10318	10088	10074
						1.412	17169	10353	10289	10371	10249	10014	10000
						1.413	17020	10270	10223	10294	10191	9949	9920
						1.413	16895	10177	10150	10215	10133	9886	9838
						1.414	16777	10093	10067	10134	10079	9815	9769
						1.415	16669	10029	9990	10057	10016	9743	9702
						1.416	16568	9960	9909	9978	9945	9673	9641
						1.417	16473	9885	9830	9911	9862	9597	9580
						1.418	16361	9820	9753	9846	9775	9520	9518
						1.418	16254	9751	9685	9784	9688	9442	9439
						1.419	16148	9670	9612	9718	9606	9365	9361
						1.42	16038	9601	9539	9651	9528	9290	9274
						1.421	15920	9541	9468	9582	9460	9216	9193
						1.422	15812	9476	9403	9508	9392	9144	9116
						1.423	15699	9412	9333	9432	9328	9078	9047
						1.423	15580	9354	9262	9361	9264	9019	8981
						1.424	15464	9283	9197	9290	9199	8963	8922
						1.425	15357	9206	9132	9213	9129	8909	8857
						1.426	15250	9135	9060	9141	9059	8855	8796
						1.427	15150	9068	8990	9071	8979	8806	8740
						1.428	15051	8995	8932	8997	8908	8746	8673
						1.428	14962	8933	8874	8924	8844	8680	8609
						1.429	14869	8870	8817	8859	8782	8613	8550
						1.43	14770	8807	8764	8797	8728	8550	8486
						1.431	14665	8734	8704	8741	8678	8472	8421
						1.432	14562	8665	8635	8684	8620	8403	8361
						1.433	14451	8588	8565	8636	8559	8337	8299
						1.433	14336	8520	8498	8582	8493	8271	8227
						1.434	14236	8439	8424	8532	8420	8199	8169
						1.435	14138	8374	8357	8475	8353	8142	8104
						1.436	14040	8311	8299	8415	8284	8077	8051
						1.437	13944	8252	8239	8340	8219	8009	8003
						1.438	13855	8186	8182	8264	8161	7942	7961
						1.438	13747	8131	8139	8179	8111	7882	7905
						1.439	13637	8072	8097	8097	8052	7821	7852
						1.44	13540	8016	8050	8027	8000	7770	7794
						1.441	13443	7966	7999	7969	7937	7718	7729
						1.442	13353	7913	7944	7915	7877	7671	7666
						1.443	13270	7860	7883	7867	7811	7616	7611
						1.443	13191	7804	7818	7820	7754	7565	7557
						1.444	13094	7744	7752	7768	7688	7508	7500
						1.445	12997	7671	7690	7718	7638	7460	7439
						1.446	12893	7606	7629	7665	7585	7406	7375
						1.447	12796	7542	7573	7615	7537	7359	7313
						1.448	12698	7479	7527	7567	7485	7302	7244
						1.448	12609	7416	7481	7520	7443	7244	7182
						1.449	12521	7359	7439	7468	7397	7176	7127
						1.45	12433	7306	7397	7416	7345	7117	7070
						1.451	12351	7247	7340	7364	7279	7057	7019
						1.452	12273	7195	7269	7311	7221	7010	6975
						1.453	12199	7143	7201	7250	7154	6970	6930
						1.453	12128	7095	7129	7192	7086	6941	6884
						1.454	12054	7046	7061	7136	7021	6908	6843
						1.455	11970	7006	7003	7080	6975	6873	6792
						1.456	11880	6957	6955	7026	6924	6828	6741
						1.457	11786	6916	6908	6974	6879	6772	6686
						1.458	11695	6871	6864	6928	6828	6714	6638
						1.458	11604	6821	6819	6879	6778	6654	6589
						1.459	11516	6768	6778	6828	6727	6590	6551
						1.46	11436	6719	6730	6779	6673	6528	6520
						1.461	11351	6663	6686	6736	6622	6487	6491
						1.462	11265	6608	6633	6683	6583	6437	6458
						1.463	11186	6563	6583	6634	6550	6392	6421
						1.463	11098	6516	6524	6583	6514	6353	6368
						1.464	11013	6475	6473	6526	6479	6318	6305
						1.465	10931	6434	6425	6466	6440	6265	6240
						1.466	10852	6397	6391	6416	6394	6216	6167
						1.467	10777	6354	6353	6359	6345	6174	6103
						1.468	10711	6313	6327	6307	6290	6130	6049
						1.468	10636	6270	6294	6263	6241	6080	6003
						1.469	10568	6233	6251	6224	6193	6037	5953
						1.47	10496	6201	6198	6179	6136	5995	5929
						1.471	10417	6165	6152	6140	6089	5948	5902
						1.472	10347	6124	6095	6099	6045	5900	5875
						1.473	10281	6075	6046	6051	5996	5852	5848
						1.473	10207	6024	6001	6003	5952	5802	5833
						1.474	10139	5959	5956	5959	5917	5746	5797
						1.475	10069	5898	5900	5916	5875	5688	5752
						1.476	9992	5843	5850	5878	5835	5628	5702
						1.477	9916	5800	5798	5845	5795	5577	5648
						1.478	9844	5753	5749	5808	5751	5530	5580
						1.478	9764	5720	5707	5768	5705	5497	5517
						1.479	9686	5694	5671	5723	5650	5467	5459
						1.48	9609	5663	5639	5679	5595	5449	5408
						1.481	9532	5629	5608	5634	5543	5419	5362
						1.482	9451	5594	5573	5586	5497	5393	5329
						1.483	9381	5546	5538	5543	5451	5357	5300
						1.483	9316	5498	5500	5506	5414	5314	5276
						1.484	9247	5451	5458	5471	5388	5268	5252
						1.485	9182	5405	5401	5433	5361	5224	5233
						1.486	9127	5362	5352	5403	5336	5173	5204
						1.487	9061	5332	5295	5375	5309	5127	5174
						1.488	8998	5292	5245	5339	5282	5088	5143
						1.488	8941	5257	5195	5298	5248	5047	5099
						1.489	8879	5217	5162	5259	5214	5014	5059
						1.49	8806	5184	5124	5225	5171	4986	5025
						1.491	8740	5147	5095	5180	5136	4962	4991
						1.492	8662	5116	5064	5141	5098	4938	4954
						1.493	8585	5082	5038	5111	5057	4916	4924
						1.493	8513	5051	5006	5076	5009	4885	4879
						1.494	8451	5012	4975	5036	4966	4853	4835
						1.495	8394	4973	4934	5000	4913	4814	4782
						1.496	8340	4934	4896	4968	4860	4769	4736
						1.497	8283	4890	4845	4932	4822	4729	4695
						1.498	8225	4852	4801	4898	4791	4687	4667
						1.498	8169	4816	4761	4861	4763	4645	4633
						1.499	8107	4785	4733	4828	4743	4610	4614
						1.5	8052	4747	4701	4785	4727	4578	4591
						1.501	7997	4719	4681	4735	4694	4541	4562
						1.502	7949	4683	4659	4687	4657	4513	4522
						1.503	7892	4647	4629	4644	4622	4488	4497
						1.503	7836	4605	4592	4599	4583	4461	4466
						1.504	7780	4571	4558	4564	4540	4426	4431
						1.505	7735	4531	4519	4545	4512	4400	4405
						1.506	7676	4504	4480	4526	4490	4377	4399
						1.507	7625	4476	4453	4507	4467	4343	4374
						1.508	7572	4451	4433	4483	4443	4302	4355
						1.508	7511	4427	4413	4453	4424	4279	4337
						1.509	7429	4407	4388	4411	4394	4245	4319
						1.51	7356	4367	4362	4376	4356	4210	4279
						1.511	7284	4327	4327	4342	4314	4177	4247
						1.512	7216	4287	4277	4318	4272	4160	4211
						1.513	7152	4241	4231	4295	4230	4134	4178
						1.513	7107	4199	4192	4275	4192	4118	4134
						1.514	7059	4175	4158	4245	4159	4093	4103
						1.515	7004	4160	4125	4211	4130	4079	4070
						1.516	6953	4142	4112	4179	4104	4060	4035
						1.517	6907	4137	4089	4153	4080	4034	3999
						1.518	6858	4125	4069	4125	4061	4000	3970
						1.518	6817	4100	4048	4109	4034	3971	3939
						1.519	6781	4071	4027	4096	4012	3936	3910
						1.52	6739	4041	3998	4075	3983	3901	3886
						1.521	6693	3995	3975	4043	3951	3867	3863
						1.522	6641	3957	3947	4021	3912	3840	3842
						1.523	6587	3927	3909	3992	3883	3815	3818
						1.523	6536	3894	3872	3958	3846	3795	3792
						1.524	6496	3861	3836	3928	3805	3768	3763
						1.525	6459	3843	3790	3903	3771	3748	3737
						1.526	6428	3819	3748	3863	3740	3724	3709
						1.527	6394	3790	3725	3828	3708	3693	3681
						1.528	6352	3763	3701	3795	3682	3653	3656
						1.528	6301	3744	3682	3756	3678	3615	3634
						1.529	6247	3713	3675	3724	3665	3580	3609
						1.53	6194	3684	3665	3702	3650	3545	3577
						1.531	6141	3655	3648	3681	3639	3518	3550
						1.532	6100	3630	3625	3659	3629	3491	3520
						1.533	6065	3599	3602	3645	3600	3467	3493
						1.533	6027	3578	3576	3627	3586	3436	3466
						1.534	5989	3559	3555	3605	3578	3406	3448
						1.535	5957	3541	3525	3584	3563	3377	3424
						1.536	5913	3515	3506	3563	3540	3359	3405
						1.537	5862	3493	3483	3543	3516	3343	3380
						1.538	5815	3464	3454	3514	3481	3331	3359
						1.538	5761	3428	3424	3491	3438	3321	3340
						1.539	5703	3398	3406	3458	3402	3307	3323
						1.54	5650	3381	3381	3427	3374	3286	3301
						1.541	5606	3363	3355	3394	3359	3261	3281
						1.542	5562	3349	3340	3370	3344	3240	3255
						1.543	5527	3337	3322	3347	3331	3214	3232
						1.543	5486	3323	3303	3332	3312	3189	3200
						1.544	5443	3296	3291	3312	3288	3171	3173
						1.545	5399	3267	3277	3292	3250	3151	3140
						1.546	5358	3239	3253	3272	3220	3127	3120
						1.547	5319	3222	3234	3248	3192	3105	3093
						1.548	5291	3196	3213	3224	3164	3083	3080
						1.548	5269	3174	3175	3206	3140	3060	3065
						1.549	5239	3155	3143	3188	3127	3041	3061
						1.55	5217	3131	3121	3167	3105	3026	3039
						1.551	5189	3089	3093	3145	3085	3010	3020
						1.552	5164	3059	3064	3119	3070	3002	2988
						1.553	5129	3031	3050	3095	3052	2976	2961
						1.553	5105	3001	3032	3069	3025	2952	2930
						1.554	5066	2984	3009	3038	3003	2929	2907
						1.555	5040	2976	2986	3013	2982	2909	2882
						1.556	5004	2960	2970	2996	2957	2876	2872
						1.557	4969	2947	2939	2975	2941	2867	2858
						1.558	4938	2929	2907	2956	2928	2847	2845
						1.558	4907	2896	2875	2944	2920	2832	2835
						1.559	4866	2867	2844	2929	2905	2815	2830
						1.56	4829	2846	2813	2908	2888	2808	2818
						1.561	4805	2817	2797	2887	2855	2791	2803
						1.562	4767	2799	2780	2871	2819	2783	2793
						1.563	4739	2791	2766	2854	2774	2756	2779
						1.563	4710	2774	2759	2834	2730	2736	2758
						1.564	4688	2751	2746	2816	2698	2713	2739
						1.565	4652	2736	2727	2796	2678	2687	2725
						1.566	4620	2720	2713	2769	2665	2662	2701
						1.567	4579	2706	2703	2742	2654	2656	2684
						1.568	4536	2697	2681	2723	2651	2634	2673
						1.568	4485	2693	2664	2699	2638	2613	2649
						1.569	4444	2681	2645	2678	2620	2596	2620
						1.57	4410	2668	2623	2659	2606	2578	2595
						1.571	4374	2655	2597	2639	2597	2545	2560
						1.572	4351	2636	2576	2609	2589	2524	2525
						1.573	4328	2616	2555	2591	2585	2506	2497
						1.573	4297	2606	2539	2570	2588	2495	2479
						1.574	4263	2595	2522	2552	2575	2479	2463
						1.575	4231	2576	2514	2531	2556	2480	2454
						1.576	4192	2566	2506	2514	2536	2477	2443
						1.577	4163	2556	2501	2496	2512	2470	2437
						1.578	4145	2531	2498	2474	2481	2451	2428
						1.578	4130	2505	2494	2455	2458	2436	2411
						1.579	4113	2487	2477	2441	2437	2403	2396
						1.58	4092	2460	2461	2429	2409	2375	2388
						1.581	4069	2436	2440	2413	2392	2346	2381
						1.582	4032	2422	2411	2405	2375	2336	2369
						1.583	3999	2410	2387	2397	2362	2325	2360
						1.583	3978	2392	2368	2388	2350	2323	2350
						1.584	3960	2375	2353	2371	2346	2313	2335
						1.585	3942	2360	2343	2362	2336	2311	2315
						1.586	3936	2343	2340	2352	2325	2289	2296
						1.587	3920	2328	2334	2335	2314	2270	2277
						1.588	3895	2310	2324	2321	2303	2246	2258
						1.588	3868	2291	2305	2315	2286	2231	2238
						1.589	3839	2267	2284	2290	2263	2205	2214
						1.59	3796	2242	2261	2260	2255	2189	2195
						1.591	3756	2221	2233	2239	2244	2167	2171
						1.592	3724	2206	2212	2214	2235	2152	2149
						1.593	3700	2196	2195	2185	2226	2132	2126
						1.593	3669	2187	2179	2175	2230	2118	2112
						1.594	3655	2180	2162	2178	2212	2107	2092
						1.595	3641	2165	2149	2173	2200	2107	2086
						1.596	3622	2148	2137	2169	2189	2099	2073
						1.597	3594	2129	2122	2174	2182	2090	2066
						1.598	3571	2113	2107	2163	2162	2084	2050
						1.598	3541	2096	2094	2140	2145	2068	2035
						1.599	3517	2081	2081	2121	2121	2041	2016
						1.6	3496	2066	2066	2094	2094	2022	1996
						1.601	3477	2051	2061	2061	2056	2008	1974
						1.602	3464	2030	2052	2043	2025	1986	1965
						1.603	3442	2003	2052	2026	2004	1972	1954
						1.603	3412	1983	2052	2013	1984	1970	1937
						1.604	3381	1970	2047	2015	1970	1957	1930
						1.605	3352	1957	2037	2018	1966	1947	1929
						1.606	3311	1955	2026	2008	1967	1948	1923
						1.607	3289	1957	2004	2007	1960	1946	1923
						1.608	3270	1952	1990	1994	1959	1931	1930
						1.608	3255	1937	1974	1974	1954	1919	1929
						1.609	3236	1925	1963	1955	1948	1898	1916
						1.61	3231	1903	1953	1943	1939	1868	1901
						1.611	3217	1884	1945	1922	1934	1842	1879
						1.612	3203	1873	1926	1911	1932	1820	1855
						1.613	3193	1868	1912	1904	1928	1804	1833
						1.613	3186	1860	1892	1891	1920	1797	1816
						1.614	3174	1853	1869	1880	1904	1793	1799
						1.615	3152	1844	1847	1872	1886	1788	1789
						1.616	3129	1830	1833	1867	1863	1794	1780
						1.617	3105	1817	1816	1857	1837	1791	1772
						1.618	3079	1803	1798	1851	1810	1783	1770
						1.618	3057	1794	1783	1839	1787	1776	1772
						1.619	3049	1784	1774	1824	1767	1767	1772
						1.62	3045	1782	1767	1807	1755	1747	1766
						1.621	3029	1775	1757	1784	1747	1730	1761
						1.622	3013	1765	1751	1759	1743	1716	1747
						1.623	2991	1749	1747	1743	1748	1694	1724
						1.623	2971	1735	1737	1732	1742	1679	1705
						1.624	2943	1712	1725	1721	1734	1671	1695
						1.625	2925	1690	1717	1722	1717	1668	1681
						1.626	2902	1676	1713	1730	1709	1663	1673
						1.627	2881	1667	1702	1724	1696	1665	1670
						1.628	2845	1655	1689	1715	1687	1660	1666
						1.628	2820	1649	1673	1703	1671	1650	1653
						1.629	2793	1648	1655	1678	1663	1638	1649
						1.63	2775	1646	1636	1643	1646	1627	1637
						1.631	2760	1644	1628	1627	1621	1617	1629
						1.632	2754	1636	1620	1614	1603	1605	1616
						1.633	2737	1627	1617	1602	1593	1591	1607
						1.633	2725	1605	1613	1598	1588	1576	1589
						1.634	2707	1582	1601	1602	1587	1560	1576
						1.635	2688	1569	1583	1590	1595	1537	1564
						1.636	2670	1565	1570	1574	1591	1513	1555
						1.637	2654	1559	1558	1561	1582	1491	1544
						1.638	2640	1565	1546	1549	1568	1468	1536
						1.638	2626	1567	1543	1535	1550	1446	1538
						1.639	2610	1545	1537	1527	1531	1432	1539
						1.64	2593	1523	1527	1520	1522	1430	1536
						1.641	2582	1497	1520	1515	1514	1433	1542
						1.642	2563	1472	1513	1509	1504	1441	1547
						1.643	2549	1446	1503	1504	1496	1443	1537
						1.643	2540	1440	1492	1503	1489	1449	1518
						1.644	2530	1433	1482	1501	1472	1437	1498
						1.645	2518	1433	1460	1486	1455	1416	1473
						1.646	2504	1422	1447	1466	1441	1393	1439
						1.647	2482	1420	1433	1440	1427	1373	1405
						1.648	2454	1408	1424	1408	1403	1350	1378
						1.648	2431	1396	1415	1388	1392	1346	1358
						1.649	2405	1382	1414	1382	1379	1341	1327
						1.65	2382	1375	1405	1379	1358	1339	1304
						1.651	2370	1366	1389	1377	1341	1338	1294
						1.652	2363	1363	1376	1376	1332	1330	1290
						1.653	2349	1357	1368	1361	1317	1314	1291
						1.653	2343	1352	1356	1349	1311	1311	1308
						1.654	2337	1350	1344	1330	1313	1306	1324
						1.655	2327	1336	1337	1320	1314	1303	1330
						1.656	2313	1317	1324	1319	1320	1314	1331
						1.657	2306	1307	1305	1324	1320	1324	1314
						1.658	2288	1301	1282	1317	1310	1320	1296
						1.658	2277	1289	1268	1324	1297	1322	1280
						1.659	2259	1288	1254	1321	1287	1309	1271
						1.66	2242	1284	1252	1311	1266	1286	1255
						1.661	2218	1270	1246	1300	1260	1263	1250
						1.662	2206	1251	1245	1299	1259	1245	1241
						1.663	2180	1232	1243	1292	1263	1226	1230
						1.663	2168	1209	1238	1289	1254	1223	1212
						1.664	2159	1196	1216	1288	1251	1220	1204
[truncated: 12,403 more rows]
