# Supplementary material for: Tumour-specific STING agonist synthesis via a two-component prodrug system
Source: Nat Chem. 2025 Sep 16;17(12):1941–51. doi: 10.1038/s41557-025-01930-9 (PMC12669040; doi:10.1038/s41557-025-01930-9)
Supplement: Supplementary file 5 — Original blot. Statistical source data. [file 41557_2025_1930_MOESM5_ESM.zip › Source_Data_Fig_3g.xlsx]

## Sheet: 工作表1
		Normalized Data
			250	125	62.5	31.25	15.625	7.8125	3.90625	0	(uM)
		250	99.3471	98.4041	98.8393	97.9688	96.6993	96.7356	98.2227	60.2829
		125	99.5285	99.0207	100.544	100.689	99.4559	99.202	100.254	2.17628
		62.5	99.3471	98.7668	98.9481	99.8912	97.9688	98.9119	89.9528	2.14001
		31.25	98.8756	98.9481	99.0207	99.3109	91.44	72.2162	13.4204	2.32136
		15.625	98.0051	97.3159	96.5905	90.7871	60.7544	8.16104	2.50272	1.84984
		7.8125	99.9637	96.9895	92.6732	58.1066	7.97969	2.43018	1.84984	2.10374
		3.90625	96.5905	88.4295	69.3145	11.8607	2.28509	1.74102	1.88611	2.03119
		0	19.5502	1.81357	1.77729	1.74102	1.74102	1.59594	1.95865	1.99492
		(uM)
															(uM)	OD 450
		Raw readings (OD 450)		2.739	2.713	2.725	2.701	2.666	2.667	2.708	1.662		Response from SC2S		25	2.757	defined as 100% activation
				2.744	2.73	2.772	2.776	2.742	2.735	2.764	0.06				12.5	2.752
				2.739	2.723	2.728	2.754	2.701	2.727	2.48	0.059				6.25	2.764
				2.726	2.728	2.73	2.738	2.521	1.991	0.37	0.064				3.125	2.683
				2.702	2.683	2.663	2.503	1.675	0.225	0.069	0.051				1.5625	2.392
				2.756	2.674	2.555	1.602	0.22	0.067	0.051	0.058				0.78125	1.146
				2.663	2.438	1.911	0.327	0.063	0.048	0.052	0.056				0.390625	0.634
				0.539	0.05	0.049	0.048	0.048	0.044	0.054	0.055				0.195312	0.075
