# Supplementary material for: Tumour-specific STING agonist synthesis via a two-component prodrug system
Source: Nat Chem. 2025 Sep 16;17(12):1941–51. doi: 10.1038/s41557-025-01930-9 (PMC12669040; doi:10.1038/s41557-025-01930-9)
Supplement: Supplementary file 5 — Original blot. Statistical source data. [file 41557_2025_1930_MOESM5_ESM.zip › Source_Data_Fig_3b.xlsx]

## Sheet: 工作表1
Raw Readings		Replicate 1														Unit: RLU
			MSA2 (uM)	125	62.5	31.25	15.625	7.8125	3.90625	1.95312	0.976563	0.488281	0.244141	DMSO		Concentration (μM)	MSA2			SC2S dimer
				276606	276937	219551	218467	159658	91800	16030	1749	767	217	516		125	553.46	853.963	545.694
				386234	389453	327473	180884	39192	972	391	577	301	421	421		62.5	529.973	914.79	525.227
			SC2S (uM)	12.5	6.25	3.125	1.5625	0.78125	0.390625	0.195313	0.097656	0.048828	0.024414	DMSO		31.25	498.955	791.578	414.945
				238105	281517	245937	222866	189225	96208	15158	1504	668	365	368		15.625	316.021	423.296	300.869
				315297	362047	322808	166854	37417	759	614	372	425	638	338		7.8125	17.2543	93.255	44.6503
																3.90625	1.70492	2.10712	2.54766
		Replicate 2														1.95312	0.949883	1.22337	1.59242
			MSA2 (uM)	125	62.5	31.25	15.625	7.8125	3.90625	1.95312	0.976563	0.488281	0.244141	DMSO		0.976563	1.25995	1.1552	1.18378
				315598	293238	283415	182029	10329	737	558	533	365	644	460		0.488281	0.723185	0.883749	1.73565
				275220	272508	249220	155323	8090	1083	456	812	407	644	547		0.244141	1.20656	1.2891	1.29963
			SC2S (uM)	12.5	6.25	3.125	1.5625	0.78125	0.390625	0.195313	0.097656	0.048828	0.024414	DMSO		12.5				407.359	626.55	341.382
				216991	230364	222262	175164	80951	13233	2302	783	577	620	391		6.25				433.805	679.798	354.286
				217865	232723	231080	179560	92499	15402	2526	620	837	583	737		3.125				424.676	566.632	334.252
																1.5625				332.294	537.228	299.741
																0.78125				162.482	424.69	222.094
		Replicate 3														0.390625				26.8244	228.859	83.9416
			MSA2 (uM)	125	62.5	31.25	15.625	7.8125	3.90625	1.95312	0.976563	0.488281	0.244141	DMSO		0.195313				4.52272	37.9647	12.2528
				511799	497557	393493	290195	44667	2552	1596	1033	1564	918	1320		0.097656				1.31429	3.95983	2.56345
				524474	499850	394488	281155	40124	2286	1428	1215	1732	1550	767		0.048828				1.32459	1.7468	1.4476
			SC2S (uM)	12.5	6.25	3.125	1.5625	0.78125	0.390625	0.195313	0.097656	0.048828	0.024414	DMSO		0.024414				1.12693	0.70846	1.51975
				313187	323434	301434	265669	198651	73880	10005	2316	1473	1367	658
				335098	349356	333311	303539	223105	85525	13263	2552	1276	1519	1053
