# Supplementary material for: Tumour-specific STING agonist synthesis via a two-component prodrug system
Source: Nat Chem. 2025 Sep 16;17(12):1941–51. doi: 10.1038/s41557-025-01930-9 (PMC12669040; doi:10.1038/s41557-025-01930-9)
Supplement: Supplementary file 5 — Original blot. Statistical source data. [file 41557_2025_1930_MOESM5_ESM.zip › Source_Data_Fig_3e.xlsx]

## Sheet: 工作表1
			Raw readings		replicate 1
					Conc (nM)	10000	3333.33	1111.11	370.37	123.457	41.1523	13.7174	4.57247	1.52416	0.508053	0.169351	DMSO
					D2	153848	173658	176097	134702	100000	61063	12692	1413	601	1053	1002	759
					D5	147917	172333	167064	129344	89246	34361	2105	558	699	682	583	644
					D1	159056	170286	140381	94323	48848	4421	1233	729	713	1124	1215	783
					D7	154582	165803	161073	128863	83328	31852	2075	911	1053	644	638	689
					D3	124589	168966	117817	71503	14075	1053	658	668	899	1053	533	1233
					D4	8812	1143	962	775	1083	942	721	921	820	972	1053	1083
					D6	722	595	689	1023	890	501	992	1143	1043	775	675	942
					replicate 2
					Conc (nM)	10000	3333.33	1111.11	370.37	123.457	41.1523	13.7174	4.57247	1.52416	0.508053	0.169351	DMSO
					D2	138886	139803	126733	111711	102439	51165	6767	1074	564	658	820	806
					D5	161133	169624	143643	121713	93770	27829	2256	790	644	1203	601	689
					D1	176790	142408	125522	107911	44787	3959	1412	1002	759	1353	682	620
					D7	170045	168239	148790	127337	95964	26401	1811	783	1094	1113	837	837
					D3	134341	119321	100271	40245	5164	1215	982	775	1033	837	890	558
					D4	7169	434	1173	737	911	783	644	829	522	1002	614	651
					D6	829	992	699	1023	1002	595	713	972	675	627	921	868
					replicate 3
					Conc (nM)	10000	3333.33	1111.11	370.37	123.457	41.1523	13.7174	4.57247	1.52416	0.508053	0.169351	DMSO
					D2	307582	327985	297637	237713	196826	121226	16752	921	729	1263	1263	868
					D5	278063	310357	288417	224782	170286	66900	4162	1094	783	820	1043	1154
					D1	287573	266422	220455	161465	77696	4405	851	721	868	1053	911	752
					D7	271936	288236	255878	208679	153788	56159	3669	1083	992	627	737	1105
					D3	201328	207746	179228	86428	15910	868	1094	1083	820	1215	627	829
					D4	7929	1233	1233	829	1043	992	533	583	439	881	729	682
					D6	644	806	1023	470	706	1053	1033	595	1023	744	851	627
					Unit: RLU
					Concentration (nM)	D1			D2			D3			D4			D5			D6			D7
					10000	241.805	176.337	333.515	189.962	170.563	356.72	183.746	138.125	233.491	9.80544	9.7694	9.19571	220.391	163.988	322.485	1.13387	0.800443	0.746883	232.58	171.377	315.38
					3333.33	194.779	188.787	308.985	191.216	192.525	380.383	163.202	187.324	240.935	0.593606	1.26718	1.42998	232.004	191.056	359.938	1.35681	0.659645	0.934764	230.11	183.817	334.284
					1111.11	171.683	155.633	255.674	173.34	195.23	345.186	137.146	130.618	207.861	1.60438	1.06652	1.42998	196.469	185.215	334.493	0.956061	0.763858	1.18643	203.508	178.573	296.756
					370.37	147.596	104.571	187.26	152.793	149.337	275.689	55.0453	79.2716	100.235	1.00804	0.859202	0.961438	166.474	143.397	260.692	1.39921	1.13415	0.545086	174.166	142.864	242.017
					123.457	61.2576	54.1552	90.1084	140.112	110.865	228.27	7.06309	15.6042	18.4517	1.24602	1.20067	1.20963	128.254	98.9424	197.49	1.37049	0.986696	0.818788	131.255	92.3814	178.357
					41.1523	5.41494	4.90133	5.10873	69.9812	67.6973	140.593	1.66182	1.16741	1.00667	1.07095	1.04435	1.15048	38.0633	38.0942	77.5877	0.813814	0.555432	1.22122	36.1101	35.3126	65.1308
					13.7174	1.93127	1.36696	0.986953	9.2556	14.0709	19.4282	1.34314	0.72949	1.26877	0.880834	0.799335	0.61815	3.08566	2.3337	4.82691	0.975209	1.09978	1.19803	2.47701	2.30044	4.25515
					4.57247	1.37049	0.808204	0.836184	1.46897	1.56652	1.06814	1.06001	0.740576	1.25602	1.13387	1.02106	0.676138	1.08053	0.618625	1.26877	1.32946	1.26718	0.690055	1.07095	1.00998	1.25602
					1.52416	1.03813	0.790466	1.00667	0.771414	0.666297	0.845462	1.41289	0.996674	0.951	0.713968	0.909091	0.509133	0.880834	0.774945	0.908089	0.923235	1.15632	1.18643	1.49632	1.16741	1.15048
					0.508053	1.85057	1.24612	1.22122	0.899983	1.16741	1.46477	1.14481	1.16741	1.4091	1.37049	1.0776	1.02174	1.64541	0.756098	0.951	0.857582	0.859202	0.862859	1.52231	0.713969	0.727167
					0.169351	0.932809	1.34701	1.05654	1.12156	1.11086	1.46477	1.2173	0.590909	0.727167	0.839802	1.16741	0.845462	0.822021	0.646341	1.20963	1.2597	0.748337	0.986953	1.14481	0.707317	0.854741
