# Supplementary material for: Tumour-specific STING agonist synthesis via a two-component prodrug system
Source: Nat Chem. 2025 Sep 16;17(12):1941–51. doi: 10.1038/s41557-025-01930-9 (PMC12669040; doi:10.1038/s41557-025-01930-9)
Supplement: Supplementary file 6 — Statistical source data. [file 41557_2025_1930_MOESM6_ESM.zip › Source_Data_Fig_4d.xlsx]

## Sheet: 工作表1
CXCL10 450nm									STD (pg/mL)		STD		570 nm subtracted						AVR
0.475	A ten-fold dilution	0.484	A ten-fold dilution	0.158	B	0.155	B	1.961	1000	2.006	1000		0.435	0.444	0.12	0.117	1.917	1.953	1.935
0.065	C	0.062	C	0.294	D	0.282	D	1.362	500	1.255	500		0.027	0.025	0.255	0.243	1.32	1.214	1.267
0.067	DMSO	0.061	DMSO	0.747	A ten-fold dilution	0.715	A ten-fold dilution	0.698	250	0.665	250		0.028	0.024	0.706	0.673	0.656	0.624	0.64
0.415	B	0.343	B	0.073	C	0.067	C	0.443	125	0.39	125		0.377	0.304	0.029	0.029	0.405	0.351	0.378
0.559	D	0.517	D	0.077	DMSO	0.064	DMSO	0.247	62.5	0.225	62.5		0.521	0.478	0.026	0.025	0.205	0.187	0.196
0.524	A ten-fold dilution	0.54	A ten-fold dilution	0.255	B	0.24	B	0.141	31.25	0.145	31.25		0.485	0.5	0.216	0.202	0.104	0.106	0.105
0.067	C	0.064	C	0.221	D	0.215	D	0.1	15.625	0.106	15.625		0.028	0.027	0.184	0.178	0.065	0.07	0.0675
0.063	DMSO	0.063	DMSO	0.063		0.055		0.053	0	0.053	0		0.027	0.026	0.02	0.02	0.018	0.018	0.018
CXCL10 570 nm														AVR	CXCL10 concentration
0.04		0.04		0.038		0.038		0.044		0.053				0.4395	168.6	0.1185	40.2
0.038		0.037		0.039		0.039		0.042		0.041				0.026	3.2	0.249	92.4
0.039		0.037		0.041		0.042		0.042		0.041				0.026	3.2	0.6895	268.6
0.038		0.039		0.044		0.038		0.038		0.039				0.3405	129	0.029	4.4
0.038		0.039		0.051		0.039		0.042		0.038				0.4995	192.6	0.0255	3
0.039		0.04		0.039		0.038		0.037		0.039				0.4925	189.8	0.209	76.4
0.039		0.037		0.037		0.037		0.035		0.036				0.0275	3.8	0.181	65.2
0.036		0.037		0.043		0.035		0.035		0.035				0.0265	3.4	0.02	0.8
														final conc.
														A	B	C	D	DMSO
														1686	40.2	3.2	92.4	3.2
														2686	129	4.4	192.6	3
														1898	76.4	3.8	65.2	3.4
IFNβ
450nm raw data									STD (pg/mL)		STD (pg/mL)		corrected		AVR			AVR			AVR
0.669	A 20-fold dilution	0.736	A 20-fold dilution	0.065	B	0.062	B	1.524	150	1.364	150		0.634	0.699	0.6665	0.031	0.028	0.0295	1.487	1.326	1.4065
0.059	C	0.064	C	0.065	D	0.065	D	0.942	75	0.828	75		0.025	0.029	0.027	0.03	0.031	0.0305	0.906	0.793	0.8495
0.056	DMSO	0.064	DMSO	0.871	A 20-fold dilution	0.794	A 20-fold dilution	0.465	37.5	0.421	37.5		0.022	0.026	0.024	0.833	0.758	0.7955	0.43	0.385	0.4075
0.071	B	0.069	B	0.058	C	0.055	C	0.262	18.75	0.25	18.75		0.037	0.035	0.036	0.023	0.022	0.0225	0.227	0.215	0.221
0.072	D	0.072	D	0.06	DMSO	0.054	DMSO	0.15	9.375	0.146	9.375		0.038	0.039	0.0385	0.024	0.021	0.0225	0.117	0.112	0.1145
0.683	A 20-fold dilution	0.729	A 20-fold dilution	0.067	B	0.062	B	0.1	4.6875	0.099	4.6875		0.647	0.693	0.67	0.031	0.028	0.0295	0.067	0.065	0.066
0.052	C	0.058	C	0.068	D	0.063	D	0.076	2.34375	0.075	2.34375		0.02	0.024	0.022	0.033	0.03	0.0315	0.044	0.042	0.043
0.057	DMSO	0.058	DMSO	0.055		0.057		0.055	0	0.056	0		0.023	0.024	0.0235	0.021	0.023	0.022	0.023	0.022	0.0225
570nm correction
0.035		0.037		0.034		0.034		0.037		0.038			A	B	C	D	DMSO
0.034		0.035		0.035		0.034		0.036		0.035			0.6665	0.0295	0.027	0.0305	0.024
0.034		0.038		0.038		0.036		0.035		0.036			0.7955	0.036	0.0225	0.0385	0.0225
0.034		0.034		0.035		0.033		0.035		0.035			0.67	0.0295	0.022	0.0315	0.0235
0.034		0.033		0.036		0.033		0.033		0.034
0.036		0.036		0.036		0.034		0.033		0.034		Calculated concentration
0.032		0.034		0.035		0.033		0.032		0.033			1186.18	1.4	1.17273	1.49091	0.9
0.034		0.034		0.034		0.034		0.032		0.034			1420.73	1.99091	0.763636	2.21818	0.763636
													1192.55	1.4	0.718182	1.58182	0.854545
IL6 450nm raw data
									corrected OD						STD	STD	pg/mL
Replicate 1		Replicate 2		Replicate 3		2.041	1.914		Replicate 1		Replicate 2		Replicate 3		1.999	1.871	300	1.935
0.215	0.226	0.277	0.277	0.223	0.236	1.188	1.083	A 5-fold	0.176	0.188	0.24	0.242	0.187	0.2	1.149	1.043	150	1.096
0.11	0.111	0.122	0.121	0.112	0.108	0.619	0.58	A 20-fold	0.072	0.074	0.087	0.087	0.075	0.073	0.581	0.538	75	0.5595
0.369	0.407	0.686	0.705	0.523	0.571	0.348	0.332	B	0.332	0.368	0.649	0.668	0.486	0.533	0.311	0.297	37.5	0.304
0.08	0.079	0.073	0.071	0.072	0.073	0.218	0.213	C	0.043	0.042	0.038	0.037	0.037	0.036	0.18	0.172	18.75	0.176
0.317	0.303	0.601	0.576	0.533	0.534	0.159	0.143	D	0.281	0.265	0.564	0.54	0.496	0.497	0.123	0.106	9.375	0.1145
0.079	0.079	0.071	0.076	0.073	0.075	0.118	0.111	DMSO	0.041	0.042	0.036	0.04	0.039	0.04	0.08	0.075	4.6875	0.0775
0.075	0.076	0.074	0.079	0.075	0.074	0.085	0.087	Blank	0.041	0.039	0.04	0.044	0.042	0.039	0.05	0.046	0	0.0408333
IL6 570nm correction
						0.042	0.043
0.039	0.038	0.037	0.035	0.036	0.036	0.039	0.04						Calculated Concentration						avr
0.038	0.037	0.035	0.034	0.037	0.035	0.038	0.042		A 5-fold	0.182	0.241	0.1935	20.5634	28.8732	22.1831	102.817	144.366	110.915	103.521	144.014	108.979
0.037	0.039	0.037	0.037	0.037	0.038	0.037	0.035		A 20-fold	0.073	0.087	0.074	5.21127	7.1831	5.35211	104.225	143.662	107.042
0.037	0.037	0.035	0.034	0.035	0.037	0.038	0.041		B	0.35	0.6585	0.5095	44.2254	87.6761	66.6901
0.036	0.038	0.037	0.036	0.037	0.037	0.036	0.037		C	0.0425	0.0375	0.0365	0.915493	0.211268	0.0704225
0.038	0.037	0.035	0.036	0.034	0.035	0.038	0.036		D	0.273	0.552	0.4965	33.3803	72.6761	64.8592
0.034	0.037	0.034	0.035	0.033	0.035	0.035	0.041		DMSO	0.0415	0.038	0.0395	0.774648	0.28169	0.492958
		Luciferase Raw readings
		DMSO	A	B	C	D		DMSO	A	B	C	D
Replicate1		399	64523	1233	577	1293		473	69126.5	1376	698.5	1429
		547	73730	1519	820	1565
Replicate 2		638	87511	2005	589	2135		905.5	88278.5	1874.5	542.5	1742.5
		1173	89046	1744	496	1350
Replicate 3		516	76420	1135	421	1185		511.5	74458	1017	406	1109
		507	72496	899	391	1033
								RLU converted
		473	69126.5	1376	698.5	1429		0.750794	109.725	2.18413	1.10873	2.26825
		905.5	88278.5	1874.5	542.5	1742.5		1.4373	140.125	2.9754	0.861111	2.76587
		511.5	74458	1017	406	1109		0.811905	118.187	1.61429	0.644444	1.76032
		630
