# Supplementary material for: Tumour-specific STING agonist synthesis via a two-component prodrug system
Source: Nat Chem. 2025 Sep 16;17(12):1941–51. doi: 10.1038/s41557-025-01930-9 (PMC12669040; doi:10.1038/s41557-025-01930-9)
Supplement: Supplementary file 6 — Statistical source data. [file 41557_2025_1930_MOESM6_ESM.zip › Source_Data_Fig_4c.xlsx]

## Sheet: 工作表1
Replicate 1
Plate:	241224 30min E+S/blank	1.3	PlateFormat	Endpoint	Absorbance	Raw	FALSE	1						1	410	1	2	96	1	7
	Temperature(¡C)	1	2	delta 410	4	5	6	7	8	9	10	11	12
	25.5	0.08	0.0499	0.0301	0.0301
		0.064	0.0365	0.0275	0.0275						time (min)	2.5	1.25	0.625	0.3125	0.15625	0.078125	0.0390625	(mM)
		0.0549	0.0314	0.0235	0.0235						0	0	0	0	0	0	0	0
		0.0472	0.0285	0.0187	0.0187						30	0.0301	0.0275	0.0235	0.0187	0.0146	0.0086	0.0054
		0.0421	0.0275	0.0146	0.0146						60	0.0573	0.0483	0.0423	0.0303	0.0223	0.0132	0.0081
		0.0355	0.0269	0.0086	0.0086						90	0.0887	0.0741	0.0598	0.0442	0.0313	0.0163	0.0082
		0.0317	0.0263	0.0054	0.0054
																									3.196e-05	1.51651e-06
~End																									enzyme = 67.1141 nM
Plate:	241224 60min E+S/blank	1.3	PlateFormat	Endpoint	Absorbance	Raw	FALSE	1						1	410	3	2	96	1	7					67.1141
	Temperature(¡C)	1	2	3	4	delta 410	6	7	8	9	10	11	12											Vmax (M/s)	3.196e-08
	25.5			0.1065	0.0492	0.0573	0.0573																	enzyme (M)	6.71141e-08
				0.0846	0.0363	0.0483	0.0483																	kcat	0.476203
				0.0733	0.031	0.0423	0.0423
				0.0587	0.0284	0.0303	0.0303															conc. (mM)	delta410/min	deltaN1 (uM/min)	dilution-corrected deltaN1(uM/min)	dilution-corrected deltaN1(mM/s)
				0.0495	0.0272	0.0223	0.0223															2.5	0.000955	0.906588	1.81318	3.02196e-05
				0.0397	0.0265	0.0132	0.0132															1.25	0.000805	0.764192	1.52838	2.54731e-05
				0.0342	0.0261	0.0081	0.0081															0.625	0.000705	0.669261	1.33852	2.23087e-05
																						0.3125	0.000505	0.4794	0.9588	1.598e-05
																						0.15625	0.00037167	0.352829	0.705658	1.1761e-05
~End																						0.078125	0.00022	0.208848	0.417695	6.96158e-06
Plate:	241224 90min	1.3	PlateFormat	Endpoint	Absorbance	Raw	FALSE	1						1	410	5	2	96	1	7		0.0390625	0.000135	0.128156	0.256313	4.27188e-06
	Temperature(¡C)	1	2	3	4	5	6	delta 410	8	9	10	11	12
	25.5					0.1403	0.0516	0.0887	0.0887
						0.1113	0.0372	0.0741	0.0741												every uM of N1 generated corresponds to 0.00105340 unit of Abs410 nm change
						0.0913	0.0315	0.0598	0.0598
						0.0725	0.0283	0.0442	0.0442
						0.059	0.0277	0.0313	0.0313
						0.0429	0.0266	0.0163	0.0163
						0.0347	0.0265	0.0082	0.0082
~End
Original Filename: 241224humanGUSBkinetics; Date Last Saved: 24/12/2024 18:19:12
replicate 2
Plate:	231224 30min E+S/blank	1.3	PlateFormat	Endpoint	Absorbance	Raw	FALSE	1						1	410	1	2	96	1	7
	Temperature(¡C)	enzyme	blank	∆410nm	4	5	6	7	30min	60min	90min	time	2.5	1.25	0.625	0.3125	0.15625	0.078125	0.0390625					conc. (mM)	∆410/min	∆[N1] (µM/min)	∆[N1] (µM/min) dilution-corrected	∆[N1] (mM/s) dilution-corrected
	25.5	0.0799	0.0498	0.0301					0.0301	0.0546	0.0815	0	0	0	0	0	0	0	0					2.5	0.00091	0.863869	1.72774	2.87956e-05
		0.0627	0.0364	0.0263					0.0263	0.0476	0.0769	30	0.0301	0.0263	0.0224	0.0175	0.0133	0.0096	0.0049					1.25	0.00079333	0.753114	1.50623	2.51038e-05
		0.0531	0.0307	0.0224					0.0224	0.0301	0.0554	60	0.0546	0.0476	0.0301	0.029	0.022	0.0137	0.0068					0.625	0.00050167	0.476239	0.952478	1.58746e-05
		0.0461	0.0286	0.0175					0.0175	0.029	0.0427	90	0.0815	0.0769	0.0554	0.0427	0.0279	0.0171	0.0165					0.3125	0.00048333	0.458829	0.917657	1.52943e-05
		0.0406	0.0273	0.0133					0.0133	0.022	0.0279													0.15625	0.00036667	0.348082	0.696165	1.16027e-05
		0.0363	0.0267	0.0096					0.0096	0.0137	0.0171													0.078125	0.00022833	0.216755	0.433511	7.22518e-06
		0.0313	0.0264	0.0049					0.0049	0.0068	0.0165													0.0390625	0.00011333	0.107585	0.21517	3.58617e-06
~End
Plate:	231224 60min E+S/blank	1.3	PlateFormat	Endpoint	Absorbance	Raw	FALSE	1						1	410	3	2	96	1	7
	Temperature(¡C)	1	2	enzyme	blank	∆410nm	6	7	8	9	10	11	12
	25.5			0.1048	0.0502	0.0546
				0.0844	0.0368	0.0476
				0.0687	0.0386	0.0301
				0.0578	0.0288	0.029
				0.0492	0.0272	0.022
				0.0398	0.0261	0.0137
				0.0332	0.0264	0.0068
~End
Plate:	231224 90min	1.3	PlateFormat	Endpoint	Absorbance	Raw	FALSE	1						1	410	5	2	96	1	7
	Temperature(¡C)	1	2	3	4	enzyme	blank	∆410nm	8	9	10	11	12
	25.5					0.1375	0.056	0.0815
						0.1147	0.0378	0.0769
						0.0871	0.0317	0.0554
						0.071	0.0283	0.0427
						0.0556	0.0277	0.0279
						0.0432	0.0261	0.0171
						0.0431	0.0266	0.0165
~End
Plate:	231224 30 60 90min 2nd	1.3	PlateFormat	Endpoint	Absorbance	Raw	FALSE	1						1	410	1	6	96	1	7
	Temperature(¡C)	1	2	3	4	5	6	7	8	9	10	11	12
	25.5	0.0777	0.0498	0.1056	0.0544	0.1379	0.0566
		0.0613	0.0369	0.0849	0.0372	0.1116	0.0376
		0.0521	0.0315	0.07	0.0383	0.0862	0.0316
		0.0458	0.0292	0.0564	0.029	0.0704	0.0284		30	0.0055
		0.0401	0.0277	0.0488	0.0273	0.0558	0.0277		60	0.0073
		0.0365	0.0265	0.0398	0.0263	0.0432	0.0262		90	0.0156
		0.0322	0.0267	0.0338	0.0265	0.0422	0.0266
			0.0055		0.0073		0.0156
~End
Plate:	231224 calibration250uM 2-fold-d	1.3	PlateFormat	Endpoint	Absorbance	Raw	FALSE	1						1	410	11	2	96	1	8
	Temperature(¡C)	1	2	3	4	5	6	7	8	[N1] (µM)	10	11	12
	25.5									250	0.28975	0.2875	0.292
										125	0.1568	0.1542	0.1594
										62.5	0.0917	0.0911	0.0923
										31.25	0.05885	0.0584	0.0593
										15.625	0.04225	0.0419	0.0426
										7.8125	0.034	0.0338	0.0342
										3.90625	0.0312	0.0323	0.0301
										1.95312	0.02775	0.0277	0.0278
~End
Original Filename: 231224humanGUSBkinetics; Date Last Saved: 23/12/2024 19:24:40
