# Supplementary material for: Tumour-specific STING agonist synthesis via a two-component prodrug system
Source: Nat Chem. 2025 Sep 16;17(12):1941–51. doi: 10.1038/s41557-025-01930-9 (PMC12669040; doi:10.1038/s41557-025-01930-9)
Supplement: Supplementary file 7 — Statistical source data. [file 41557_2025_1930_MOESM7_ESM.xlsx]

## Sheet: 工作表1
		Caspase-3								Tumor Size								TAM
			ctrl	MSA2	SC2S	β-GlcA-N1/E4	β-GlcA-N1/E4 + enz				ctrl	MSA2	SC2S	β-GlcA-N1/E4	β-GlcA-N1/E4 + enz				ctrl	MSA2	SC2S	β-GlcA-N1/E4	β-GlcA-N1/E4 + enz
		230522	0.393486	1.38425	1.44825		1.59661			230522	1.13579	0.672627	0.681477		0.50152			230522	0.719536	1.14371	2.57124	1.80474	1.36475
			1.31854	1.69076	1.48421		1.34522				0.663776	0.881101	0.727695		0.719828				0.728553	1.24228		1.22397	5.49124
			0.832856	1.40271	1.48641		2.15485				0.424817	0.823082	0.914536		0.570356				1.52594	2.18019	2.44794	3.07509	5.76147
			0.668662	2.14197	2.20352		1.10603				1.39245	0.982389	0.540855		1.11121				0.850511	1.55036	1.55659	5.16787	2.39335
			0.670979	1.38349	2.22361		0.939001				1.24888	0.646075	0.778831		0.832916				1.33652	1.17057	1.16744	5.25122	7.12665
			1.2032	1.29113	1.44278		1.78226				1.00599	0.865367	1.03254		0.668693				0.838939	1.78495	2.1705	6.45983	1.81683
			1.04873	1.3466	1.28929		1.96189				0.941087	0.663776	0.462185		0.873234					1.82825	1.35206	6.10095
			1.35261	1.24704	1.71207						0.867334	0.806365	0.717862							1.88218		1.55036
			1.4767	1.36379	1.32352						1.07188	0.832916	0.914536							4.77256		1.8473
			0.557702	1.31982	1.98755						0.734579	0.973538	1.18988									3.55291
			1.47653	1.58538	1.51735						1.51341	0.8457	0.920436									3.20764
																						1.56527
		230206	1.27534			1.20044				230206	0.690007			0.924289
			0.722524			0.745103					0.52954			1.07834				230726	1.60204	1.62008	1.20383	0.554553	2.10867
			0.855489			0.596287					0.924289			1.56134					0.374567		2.4711	0.970468	2.98226
			0.762115			0.520794					1.40569			1.12648					1.20338	4.47414	1.9907	1.06343	0.837267
			0.516089			0.485697					0.494238			1.15536					0.854012	2.22399	1.10911	0.994398	1.62008
			1.07483			0.852369					1.06791			0.553611					1.22002	3.25743	1.5815	1.1237	1.11199
			1.44605			0.773882					1.15536			0.823997					0.910946	1.20623	1.36229	1.34844	1.55679
			1.07346			0.572812					0.926696			1.06871					0.835034	1.25943	3.51499	0.543642	1.4557
			1.04766			0.622688					1.05908			1.12648							1.24644	1.09489	1.36543
			1.05635			0.853892					1.01415			1.16499
			1.17009			0.874165					1.73304			0.71488
						0.663127								1.3078
																		2dpi M1/M2
		230726	1.06098	1.71414	1.04461	1.26066	1.4804												M1																				M2
			1.17252	1.23855	1.37386	0.685001	0.779684			230726	0.722028	0.860288	0.495007	0.75958	0.73739			control	35.7143	25.5814	29.0909	48.3871	45.7143	88.4058	31.9149	19.2308	22.8571	19.0476	63.1579	36	27.2727	47.7612	36.8421	70.8333	57.8947	16.6667	27.027		64.2857	74.4186	70.9091	51.6129	54.2857	11.5942	68.0851	80.7692	77.1429	80.9524	36.8421
			1.28443	2.52793	1.09082	0.944828	1.78468				0.947341	1.05146	0.0836392	0.810788	1.00708			MSA2	60	67.5676	80	70.8333	69.7674	76.1905	64.1026	75	95.082	71.7949	80.6452	74.4681	72.4638	63.6364							40	32.4324	20	29.1667	30.2326	23.8095	35.8974	25	4.91803	28.2051	19.3548
			0.510324	1.80149	2.17053	0.876829	1.45834				0.506956	0.553043	0.73739	0.64863	0.729709			SC2S	56.4103	69.5652	75.5556	67.5	90	84.6154	78.7234	82.8947	70.4918	72.549	65.3846	65	82.6087	55.5556	72.2222						43.5897	30.4348	24.4444	32.5	10	15.3846	21.2766	17.1053	29.5082	27.451	34.6154
			1.467	0.817474	0.919857	1.42406	1.49598				1.31348	0.605957	1.17351	1.07024	0.814202			β-GlcA-N1+E4	13.7931	66.6667	8	16.6667	29.4118	0	23.8095	35.4839	40	36.5854	38.7755	9.7561	30.9524	14.2857	47.619	36.5854	13.4146	35.7143			86.2069	33.3333	92	83.3333	70.5882	100	76.1905	64.5161	60	63.4146	61.2245
			1.0873	0.687806	1.45102	0.354311	1.37561				0.704959	0.46855	0.791158	0.887599	0.486473			β-GlcA-N1+E4 + enz	86.3636	65.7143	57.6923	57.5758	62	72	58.3333	61.7021	71.4286	55.5556	66.1017	86.9565	77.0492	64.8649	61.9048	65.9091					13.6364	34.2857	42.3077	42.4242	38	28	41.6667	38.2979	28.5714	44.4444	33.8983
			1.33322	1.98604	2.11485	0.869142	0.560992				1.02159	0.66826	0.9371	1.29726	0.891013
			0.657017	0.813032		0.623324	0.831099				1.10609	0.742511	0.860288	1.21191	0.716907			4dpi M1/M2
			0.393032	0.730594		0.541308	1.18231				1.13681	0.353333		0.553043	0.599129				M1																				M2
			1.03418	1.75454		0.365655	1.05439				1.55927	0.733976		0.778356	0.793719			control	10	11.8644	25	5.55556	42.8571		13.8889	28.9474	16.6667	33.3333	53.8462	20	9.67742	44.4444	41.6667	45	2.7027	4.7619	16.6667		90	88.1356	75	94.4444	57.1429		86.1111	71.0526	83.3333	66.6667	46.1538
						1.50216					0.98148	0.829564		0.995135	0.708372			MSA2	35.7143	18.1818	40	21.0526	50	40		50	20	60	61.1111	28.125	25	50	60						64.2857	81.8182	60	78.9474	50	60		50	80	40	38.8889
						0.655173								1.03269				SC2S	36.3636	58.3333	42.8571	37.5	12.5	25	54.5455	41.1765	31.4286	70.3704	40	39.1304	37.037	33.3333	58.3333						63.6364	41.6667	57.1429	62.5	87.5	75	45.4545	58.8235	68.5714	29.6296	60
						0.551795								1.05232				β-GlcA-N1+E4	54.5455		7.69231	23.5294	22.7273	16.6667	20	47.8261	27.2727	45.4545	50	50	12.5	47.0588	28.5714	31.8182	44.4444	20			45.4545		92.3077	76.4706	77.2727	83.3333	80	52.1739	72.7273	54.5455	50
														1.04122				β-GlcA-N1+E4+	38.8889	71.4286	77.7778	100	58.3333	65.9091	55.5556	79.3103	55.5556	57.8947	80.7018	84.8485	64.7059	78.5714	70						61.1111	28.5714	22.2222	0	41.6667	34.0909	44.4444	20.6897	44.4444	42.1053	19.2982
[truncated: 8 more columns]
