# Supplementary material for: Tumour-specific STING agonist synthesis via a two-component prodrug system
Source: Nat Chem. 2025 Sep 16;17(12):1941–51. doi: 10.1038/s41557-025-01930-9 (PMC12669040; doi:10.1038/s41557-025-01930-9)
Supplement: Supplementary file 8 — Statistical source data. [file 41557_2025_1930_MOESM8_ESM.zip]

Archive with 2 entries (2 files):
- Source_Data_Fig_6e.xlsx
- Source_Data_Fig_6b-d.xlsx
