# Supplementary material for: Tumour-specific STING agonist synthesis via a two-component prodrug system
Source: Nat Chem. 2025 Sep 16;17(12):1941–51. doi: 10.1038/s41557-025-01930-9 (PMC12669040; doi:10.1038/s41557-025-01930-9)
Supplement: Supplementary file 8 — Statistical source data. [file 41557_2025_1930_MOESM8_ESM.zip › Source_Data_Fig_6e.xlsx]

## Sheet: Sheet1
SC2S		Blood		Tumour			Liver			Lung			Spleen			Kidney
	Timepoint	Calculated Concentration (ng/mL)	Mean concentration (ng/mL)	Calculated Concentration (ng/mL)	Calculated Concentration (ng/g)	Mean concentration (ng/g)	Calculated Concentration (ng/mL)	Calculated Concentration (ng/g)	Mean concentration (ng/g)	Calculated Concentration (ng/mL)	Calculated Concentration (ng/g)	Mean concentration (ng/g)	Calculated Concentration (ng/mL)	Calculated Concentration (ng/g)	Mean concentration (ng/g)	Calculated Concentration (ng/mL)	Calculated Concentration (ng/g)	Mean concentration (ng/g)
Control 1	Control1	-	-	-	-	-	-	-	-	-	-	-	-	-	-	-	-	-
Control 2	Control2	-		-	-		-	-		-	-		-	-		BLQ	BLQ
Control 3	Control3	-		-	-		-	-		-	-		-	-		-	-
Sample 1	1h-1	BLQ	1.293	64.599	322.995	147.203	-	-	-	-	-	-	-	-	-	BLQ	BLQ	-
Sample 2	1h-2	-		11.61	58.05		-	-		BLQ	BLQ		-	-		-	-
Sample 3	1h-3	1.293		12.113	60.565		-	-		-	-		-	-		BLQ	BLQ
Sample 4	2h-1	BLQ	3.025	17.836	89.18	140.788	-	-	-	-	-	-	BLQ	BLQ	-	-	-	-
Sample 5	2h-2	-		62.188	310.94		BLQ	BLQ		-	-		BLQ	BLQ		-	-
Sample 6	2h-3	3.025		4.449	22.245		-	-		-	-		-	-		-	-
Sample 7	4h-1	-	-	12.088	60.44	60.65	-	-	9.3	-	-	-	BLQ	BLQ	-	-	-	-
Sample 8	4h-2	-		19.639	98.195		-	-		-	-		-	-		BLQ	BLQ
Sample 9	4h-3	-		4.663	23.315		1.86	9.3		-	-		BLQ	BLQ		-	-
Sample 10	8h-1	-	-	-	-	-	-	-	-	-	-	-	-	-	-	BLQ	BLQ	-
Sample 11	8h-2	-		BLQ	BLQ		BLQ	BLQ		-	-		BLQ	BLQ		-	-
Sample 12	8h-3	-		BLQ	BLQ		-	-		-	-		-	-		BLQ	BLQ
Sample 13	24h-1	-	-	-	-	-	-	-	-	-	-	-	BLQ	BLQ	-	-	-	-
Sample 14	24h-2	-		-	-		-	-		-	-		-	-		-	-
Sample 15	24h-3	-		-	-		-	-		-	-		-	-		BLQ	BLQ
Sample 16	72h-1	-	-	-	-	-	-	-	-	-	-	-	-	-	-	-	-	-
Sample 17	72h-2	-		-	-		-	-		-	-		-	-		-	-
Sample 18	72h-3	-		-	-		-	-		-	-		-	-		-	-
Timepoint	Blood	Tumour	Liver	Lung	Spleen	Kidney
Control1	0	0		0	0	0
Control2
Control3
1	0.111599	2.16792	0	0	0	0
2	0.480725	2.14857	0	0	0	0
4	0	1.78283	0.968483	0	0	0
8	0	0	0	0	0	0
24	0	0	0	0	0	0
72	0	0	0	0	0	0
