# Supplementary material for: Tumour-specific STING agonist synthesis via a two-component prodrug system
Source: Nat Chem. 2025 Sep 16;17(12):1941–51. doi: 10.1038/s41557-025-01930-9 (PMC12669040; doi:10.1038/s41557-025-01930-9)
Supplement: Supplementary file 8 — Statistical source data. [file 41557_2025_1930_MOESM8_ESM.zip › Source_Data_Fig_6b-d.xlsx]

## Sheet: 工作表1
	tumor sizes are excluded once a death has been recorded in a given treatment group
	Tumor Size
	Days	MSA2 (IT)						β-Glu-N1(IT)+E4(IT)						β-Glu-N1(IP)+E4(IT)						β-Glu-N1(IT)						E4(IT)						Vehicle (IT)						SC2S dimer (IT)
	7	69.3351	79.0577	90.4773	100.141	115.298	136.966	71.0177	78.6179	93.5439	97.5605	116.499	125.703	75.7587	77.4263	95.144	97.5493	116.788	124.098	67.5233	81.8003	90.2379	100.15	112.049	139.802	63.9429	85.8356	86.6814	106.484	106.58	146.645	66.1475	85.0946	87.719	105.07	109.009	144.627	76.7138	77.2624	96.9859	97.4175	120.82	122.649
	8	67.9298	108.667	72.5654	83.3932	142.429	105.871	78.3099	92.612	61.6129	90.355	93.2202	128.315	94.4892	59.6362	68.59	116.619	73.2006	96.5912	77.4102	129.181	100.323	106.731	79.9503	147.809	107.811	55.0181	113.751	106.799	103.062	139.286	90.031	113.55	73.2076	140.543	109.117	153.61	56.0662	55.428	66.5838	30.0998	96.4324	101.677
	9	115.248	165.799	74.9192	111.568	174.703	142.451	89.8963	114.15	101.47	111.379	102.373	144.932	92.5956	53.5348	78.918	123.963	92.4768	132.142	87.1508	121.102	122.366	109.389	110.07	177.006	194.525	56.6056	121.359	139.164	120.731	183.088	171.058	137.499	94.2862	151.193	132.215	206.397	69.9741	106.588	79.1663	51.7061	71.8888	110.544
	11	128.372	181.599	123.942	215.215	283.83	223.294	109.81	211.62	167.003	178.995	151.505	185.282	147.46	70.0552	200.961	161.026	118.118	199.444	132.655	319.441	201.504	212.2	214.839	356.264	411.942	110.039	238.079	191.881	200.458	242.305	283.849	238.139	135.917	198.124	330.631	323.632	168.189	185.989	113.357	150.405	91.1557	163.719
	12	119.5	163.26	190.315	208.513	250.876	219.95	124.112	174.666	234.692	209.933	160.715	229.279	166.34	79.2934	299.592	237.154	160.189	232.613	203.626	354.47	246.882	276.265	226.351	401.333	424.243	140.879	279.655	270.908	223.129	279.141	365.745	415.203	178.838	277.56	289.112	399.019	179.597	197.479	100.356	122.493	125.382	226.081
	13	175.814	264.599	238.802	181.17	276.379	296.544	167.616	205.757	303.352	269.479	212.494	266.173	238.084	124.364	306.216	312.239	233.258	307.888	221.092	535.677	275.57	336.553	368.188	468.793	407.976	250.387	326.961	333.916	287.341	327.344	412.589	489.921	218.976	260.374	394.091	341.053	240.88	231.205	227.514	142.88	130.137	241.604
	15	295.996	257.11	316.843	262.706	406.327	363.114	255.986	308.27	465.806	572.782	317.58	345.063	353.31	200.194	371.734	393.274	370.642	457.52	363.942	704.367	462.592	373.128	595.969	767.268	607.213	394.846	535.452	468.075	413.093	510.942	529.768	740.615	303.386	371.652	522.316	741.144	324.862	395.548	401.287	245.625	302.247	347.436
	17	572.481	408.412	385.566	468.697	574.827	538.845	360.901	395.901	596.108	608.423	422.6	497.26	375.393	295.655	503.326	500.825	447.572	508.468	651.015	1232.64	594.717	557.265	1170.22	1090.63	831.94	470.904	729.147	611.904	603.648	612.996	1051.04	1170.85	464.527	537.787	1038.65	881.415	524.994	501.139	524.87	316.794	428.495	516.212
	18	609.573	443.175	478.122	418.159	572.761	604.918	460.489	456.275	659.878	655.68	519.115	589.995	504.172	412.792	639.521	543.716	484.919	659.069	812.119*		774.3085*	839.2813*			981.942	590.985	980.778	735.576	830.177	770.819			696.2294*	648.5753*		1025.423*	702.886	642.376	617.43	358.646	536.779	635.5
	19	1041.18	635.016	528.285	488.049	749.069	638.58	500.968	449.697	794.67	820.189	593.12	679.275	529.5	452.956	786.378	644.517	552.306	633.561	1115.881*		1006.381*	1284.631*				935.0905*		1048.58*	1017.164*	960.7257*			1124.875*	1011.465*			660.022	726.27	656.703	412.803	771.559	807.828
	21		778.7265*	684.9527*	718.3022*	927.6501*	991.1009*	778.963	510.566	943.639	938.86	731.938	883.774	688.5	489.282	973.417	905.69	778.388	959.303																			855.123	900.215	950.746	669.044	1011.76	896.613
	Body weight (%)
	Days	MSA2 (IT)						β-Glu-N1(IT)+E4(IT)						β-Glu-N1(IP)+E4(IT)						β-Glu-N1(IT)						E4(IT)						Vehicle (IT)						SC2S dimer (IT)
	7	100	100	100	100	100	100	100	100	100	100	100	100	100	100	100	100	100	100	100	100	100	100	100	100	100	100	100	100	100	100	100	100	100	100	100	100	100	100	100	100	100	100
	8	101.414	97.8051	101.123	99.8247	100.483	99.9097	102.229	98.5484	101.053	100.587	101.985	100.38	102.736	103.032	101.746	100.974	101.117	101.592	100.826	103.693	101.241	100.654	100.932	100.884	101.939	100.32	102.292	100.322	101.974	103.346	102.876	102.995	100.297	102.523	103.622	102.262	101.531	100.833	99.8253	101.285	101.306	100.333
	9	101.149	100.395	99.7841	100.219	100.47	99.3679	100.921	98.3468	100.8	101.677	100.38	98.2693	102.432	100.303	99.9002	100.893	100.938	101.194	99.3119	103.226	99.3797	100.174	98.9056	98.9395	99.5845	100.183	101.587	100.276	100	101.503	101.753	98.624	99.2363	101.532	102.263	100.404	102.381	99.9123	99.3884	101.405	98.6937	99.6258
	11	101.016	98.4636	99.2228	97.4145	100.527	99.8646	100.727	97.7016	100.59	101.132	101.267	97.7206	101.874	99.3504	99.0524	99.1071	98.8382	101.149	98.8991	102.758	100.354	99.9128	99.1488	99.072	99.3536	99.4966	101.366	100.046	99.2982	100.242	100.764	98.5836	99.3636	100.946	100.136	99.273	101.573	99.3421	99.0389	100.843	98.5586	98.8773
	12	100.972	96.971	97.1071	94.9606	100	100.858	100.63	97.4597	99.9158	97.6101	101.478	97.7628	99.2908	98.9173	96.4589	99.9188	98.168	100.707	98.3945	102.197	100.443	99.8256	100.892	99.6023	98.892	98.0778	101.19	98.2069	99.0789	100.582	99.5955	99.9595	99.5333	100.811	99.0946	99.5153	99.4473	98.5526	99.2573	97.8322	98.4234	97.6715
	13	99.6907	96.971	94.4732	97.7213	100.791	99.4582	101.405	98.1048	102.949	97.1488	102.703	97.1296	100.608	102.685	96.2095	99.3101	98.4361	100.973	96.9725	104.067	99.7342	100.741	101.176	99.072	99.2151	101.236	104.495	99.6322	99.693	99.4665	98.2022	102.145	96.6483	99.5946	100.996	100.323	101.276	99.2105	99.6505	98.9562	98.964	99.4179
	15	101.193	96.0931	98.7478	97.9404	102.24	101.716	101.357	99.6774	102.654	101.006	103.294	98.6914	102.584	98.7874	95.3117	101.745	101.251	102.874	100.734	108.135	99.8671	104.579	100.365	102.784	101.616	101.465	101.763	100.552	99.2105	101.212	100.899	103.521	101.188	100.991	102.354	100.242	101.573	99.1667	99.6505	98.7555	100.631	99.9168
	17	104.728	99.122	97.6684	98.291	103.03	103.567	103.149	98.6694	103.96	101.384	103.252	98.2693	115.502	99.2204	97.8554	97.7679	100.045	102.829	99.633	106.498	100.044	103.532	100.973	103.314	99.7692	96.1556	101.983	100.552	101.009	103.88	101.933	102.631	99.2787	101.126	103.667	101.575	101.276	103.289	100.655	99.157	101.712	100.707
	18	103.314	99.9122	99.1796	99.7809	104.48	103.657	104.893	100.726	103.623	100.881	103.97	98.8603	104.306	101.949	96.8579	102.11	102.324	104.907	102.385		103.234	103.925			102.539	104.943	102.953	103.954	103.553	105.092			101.061	101.486		103.231	103.571	103.158	100.568	101.566	104.234	103.41
	19	103.8	100.527	99.8705	98.3348	103.294	105.102	105.087	101.935	104.297	101.929	104.941	99.198	104.002	102.425	96.9576	100.528	100	103.36	103.486		102.082	103.402				104.76		102.023	103.991	105.674			102.333	100.901			103.827	103.509	100.83	101.766	103.559	101.164
	21		100.439	99.0933	100.219	103.382	102.619	119.622	98.1048	103.917	101.509	102.787	96.8763	101.013	98.6141	94.6135	98.9448	103.128	103.05																			104.124	103.202	101.005	102.047	103.514	100.748
	Survival	1 denotes a death event
	Days	MSA2 (IT)	β-Glu-N1(IT)+E4(IT)	β-Glu-N1(IP)+E4(IT)	β-Glu-N1(IT)	E4(IT)	Vehicle (IT)	SC2S dimer (IT)
	19	1
	23	1
	25	1
	23	1
	21	1
	21	1
	27		1
	25		1
	23		1
	23		1
	25		1
	25		1
	25			1
	25			1
	23			1
	25			1
	25			1
	23			1
	19				1
	17				1
	19				1
	19				1
	17				1
	17				1
	18					1
	19					1
	18					1
	19					1
	19					1
	19					1
	17						1
	17						1
	19						1
	19						1
	17						1
	18						1
	23							1
	23							1
	23							1
	23							1
	21							1
	25							1
