# Supplementary material for: Tumour-specific STING agonist synthesis via a two-component prodrug system
Source: Nat Chem. 2025 Sep 16;17(12):1941–51. doi: 10.1038/s41557-025-01930-9 (PMC12669040; doi:10.1038/s41557-025-01930-9)
Supplement: Supplementary file 9 — Statistical source data. [file 41557_2025_1930_MOESM9_ESM.xlsx]

## Sheet: 工作表1
												Replicate 1										Replicate 1 background-subtracted										remaining [A]										remaining [B]		[B]0 = 250
											Tims (sec)	C1	C2	C3	C4	C5	C6	E1	E2	E4	blank	C1	C2	C3	C4	C5	C6	E1	E2	E4	blank	C1	C2	C3	C4	C5	C6	E1	E2	E4	blank	C1	C2	C3	C4	C5	C6	E1	E2
											0	0.7828	0.788	0.7983	0.796	0.8057	0.7971	0.9655	0.7949	0.772	0.7984	0.75645	0.76275	0.77295	0.771	0.7799	0.7716	0.80025	0.757	0.7232	0.7735	95.0548	95.8487	97.1339	96.8882	98.0097	96.9638	100.574	95.1241	90.865	97.2033	245.055	245.849	247.134	246.888	248.01	246.964	250.574	245.124
											181	0.7785	0.7843	0.7915	0.79	0.8004	0.7675	0.957	0.7893	0.7455	0.7943	0.75215	0.75905	0.76615	0.765	0.7746	0.742	0.79175	0.7514	0.6967	0.7694	94.513	95.3824	96.2771	96.1322	97.3419	93.234	99.5029	94.4185	87.5258	96.6866	244.513	245.382	246.277	246.132	247.342	243.234	249.503	244.418
											362	0.7731	0.7814	0.7856	0.7803	0.797	0.739	0.9482	0.787	0.7183	0.7915	0.74675	0.75615	0.76025	0.7553	0.7712	0.7135	0.78295	0.7491	0.6695	0.7666	93.8325	95.017	95.5336	94.9099	96.9134	89.6428	98.394	94.1287	84.0984	96.3338	243.833	245.017	245.534	244.91	246.913	239.643	248.394	244.129
											542	0.7687	0.7761	0.7806	0.7738	0.7942	0.7082	0.9428	0.7849	0.6934	0.7896	0.74235	0.75085	0.75525	0.7488	0.7684	0.6827	0.77755	0.747	0.6446	0.7647	93.2781	94.3492	94.9036	94.0909	96.5606	85.7617	97.7136	93.864	80.9608	96.0944	243.278	244.349	244.904	244.091	246.561	235.762	247.714	243.864
											723	0.7645	0.7726	0.7779	0.7668	0.7922	0.6764	0.9363	0.7807	0.6718	0.7889	0.73815	0.74735	0.75255	0.7418	0.7664	0.6509	0.77105	0.7428	0.623	0.764	92.7489	93.9081	94.5634	93.2088	96.3086	81.7547	96.8945	93.3348	78.239	96.0062	242.749	243.908	244.563	243.209	246.309	231.755	246.895	243.335
											903	0.7608	0.7699	0.7759	0.761	0.7913	0.6508	0.9333	0.7783	0.6494	0.7888	0.73445	0.74465	0.75055	0.736	0.7655	0.6253	0.76805	0.7404	0.6006	0.7639	92.2826	93.5679	94.3114	92.4779	96.1952	78.5289	96.5165	93.0324	75.4165	95.9936	242.283	243.568	244.311	242.478	246.195	228.529	246.517	243.032
											1084	0.7564	0.7672	0.773	0.7556	0.7906	0.6242	0.9297	0.7766	0.6271	0.7894	0.73005	0.74195	0.74765	0.7306	0.7648	0.5987	0.76445	0.7387	0.5783	0.7645	91.7282	93.2277	93.9459	91.7975	96.107	75.177	96.0629	92.8182	72.6065	96.0692	241.728	243.228	243.946	241.798	246.107	225.177	246.063	242.818
											1265	0.7528	0.7646	0.7706	0.7501	0.7931	0.6004	0.9269	0.7734	0.6064	0.7886	0.72645	0.73935	0.74525	0.7251	0.7673	0.5749	0.76165	0.7355	0.5576	0.7637	91.2746	92.9001	93.6435	91.1045	96.422	72.178	95.7101	92.4149	69.9981	95.9684	241.275	242.9	243.644	241.104	246.422	222.178	245.71	242.415
											1445	0.7489	0.7622	0.7678	0.7448	0.7941	0.5766	0.9231	0.7715	0.586	0.7884	0.72255	0.73695	0.74245	0.7198	0.7683	0.5511	0.75785	0.7336	0.5372	0.7635	90.7831	92.5977	93.2907	90.4366	96.548	69.1791	95.2312	92.1755	67.4275	95.9432	240.783	242.598	243.291	240.437	246.548	219.179	245.231	242.176
	Calibration curve for [TNB2-] determination										1626	0.7447	0.7593	0.7653	0.7394	0.7925	0.5532	0.9202	0.7697	0.5655	0.788	0.71835	0.73405	0.73995	0.7144	0.7667	0.5277	0.75495	0.7318	0.5167	0.7631	90.2539	92.2322	92.9757	89.7562	96.3464	66.2305	94.8658	91.9487	64.8444	95.8928	240.254	242.232	242.976	239.756	246.346	216.23	244.866	241.949
	[TNB2-] (uM)	1st	2nd	background-subtracted							1806	0.7412	0.7567	0.7615	0.7341	0.7892	0.533	0.9174	0.7674	0.5473	0.7875	0.71485	0.73145	0.73615	0.7091	0.7634	0.5075	0.75215	0.7295	0.4985	0.7626	89.8129	91.9046	92.4968	89.0883	95.9306	63.6851	94.513	91.6589	62.551	95.8298	239.813	241.905	242.497	239.088	245.931	213.685	244.513	241.659
	200	1.6158	1.6085	1.5907	1.5834	1.58705					1988	0.7378	0.7538	0.7595	0.7288	0.7879	0.514	0.912	0.7653	0.5292	0.7869	0.71145	0.72855	0.73415	0.7038	0.7621	0.4885	0.74675	0.7274	0.4804	0.762	89.3845	91.5392	92.2448	88.4205	95.7668	61.291	93.8325	91.3943	60.2703	95.7542	239.384	241.539	242.245	238.42	245.767	211.291	243.833	241.394
	100	0.8305	0.8197	0.8054	0.7946	0.8					2168	0.7336	0.7513	0.7576	0.7238	0.7867	0.4957	0.9097	0.7622	0.5111	0.7866	0.70725	0.72605	0.73225	0.6988	0.7609	0.4702	0.74445	0.7243	0.4623	0.7617	88.8552	91.2242	92.0054	87.7904	95.6155	58.985	93.5427	91.0037	57.9895	95.7164	238.855	241.224	242.005	237.79	245.616	208.985	243.543	241.004
	50	0.4231	0.4275	0.398	0.4024	0.4002					2349	0.7296	0.7486	0.754	0.7182	0.7862	0.478	0.9046	0.7602	0.4952	0.7861	0.70325	0.72335	0.72865	0.6932	0.7604	0.4525	0.73935	0.7223	0.4464	0.7612	88.3512	90.8839	91.5518	87.0848	95.5525	56.7547	92.9001	90.7516	55.986	95.6534	238.351	240.884	241.552	237.085	245.553	206.755	242.9	240.752
	25	0.2241	0.2279	0.199	0.2028	0.2009					2530	0.7264	0.7464	0.7517	0.7127	0.7855	0.4617	0.9023	0.7577	0.4789	0.7854	0.70005	0.72115	0.72635	0.6877	0.7597	0.4362	0.73705	0.7198	0.4301	0.7605	87.948	90.6067	91.262	86.3918	95.4643	54.7007	92.6103	90.4366	53.9321	95.5651	237.948	240.607	241.262	236.392	245.464	204.701	242.61	240.437
	12.5	0.1244	0.1252	0.0993	0.1001	0.0997					2710	0.7224	0.7434	0.7495	0.7075	0.7852	0.4453	0.8988	0.7568	0.4632	0.7849	0.69605	0.71815	0.72415	0.6825	0.7594	0.4198	0.73355	0.7189	0.4144	0.76	87.4439	90.2287	90.9848	85.7365	95.4265	52.6342	92.1692	90.3232	51.9538	95.5021	237.444	240.229	240.985	235.737	245.427	202.634	242.169	240.323
	6.25	0.0742	0.0754	0.0491	0.0503	0.0497					2891	0.7182	0.7414	0.7462	0.7023	0.7845	0.43	0.8957	0.754	0.4494	0.7844	0.69185	0.71615	0.72085	0.6773	0.7587	0.4045	0.73045	0.7161	0.4006	0.7595	86.9147	89.9767	90.5689	85.0813	95.3383	50.7063	91.7786	89.9704	50.2148	95.4391	236.915	239.977	240.569	235.081	245.338	200.706	241.779	239.97
	0	0.025	0.0252	0.0251							3071	0.7149	0.7389	0.7441	0.6965	0.7836	0.4168	0.8928	0.7515	0.4355	0.7841	0.68855	0.71365	0.71875	0.6715	0.7578	0.3913	0.72755	0.7136	0.3867	0.7592	86.4989	89.6617	90.3043	84.3504	95.2249	49.043	91.4132	89.6554	48.4633	95.4013	236.499	239.662	240.304	234.35	245.225	199.043	241.413	239.655
											3252	0.7115	0.7362	0.7423	0.6915	0.7834	0.4045	0.8904	0.7494	0.4224	0.7837	0.68515	0.71095	0.71695	0.6665	0.7576	0.379	0.72515	0.7115	0.3736	0.7588	86.0704	89.3214	90.0775	83.7204	95.1997	47.4931	91.1108	89.3908	46.8126	95.3509	236.07	239.321	240.077	233.72	245.2	197.493	241.111	239.391
											3433	0.7069	0.7336	0.7388	0.6861	0.7822	0.3897	0.886	0.7476	0.4102	0.7833	0.68055	0.70835	0.71345	0.6611	0.7564	0.3642	0.72075	0.7097	0.3614	0.7584	85.4908	88.9938	89.6365	83.0399	95.0485	45.6282	90.5563	89.1639	45.2753	95.3005	235.491	238.994	239.636	233.04	245.049	195.628	240.556	239.164
											3613	0.7042	0.7312	0.7364	0.6808	0.782	0.378	0.8814	0.7445	0.3995	0.7831	0.67785	0.70595	0.71105	0.6558	0.7562	0.3525	0.71615	0.7066	0.3507	0.7582	85.1506	88.6914	89.334	82.3721	95.0233	44.1539	89.9767	88.7733	43.927	95.2753	235.151	238.691	239.334	232.372	245.023	194.154	239.977	238.773
											3794	0.7008	0.7286	0.734	0.6753	0.781	0.3674	0.8806	0.7429	0.388	0.7824	0.67445	0.70335	0.70865	0.6503	0.7552	0.3419	0.71535	0.705	0.3392	0.7575	84.7222	88.3638	89.0316	81.6791	94.8973	42.8182	89.8759	88.5717	42.4779	95.1871	234.722	238.364	239.032	231.679	244.897	192.818	239.876	238.572
											3974	0.7	0.7262	0.7317	0.6703	0.7806	0.3574	0.8746	0.7407	0.3794	0.782	0.67365	0.70095	0.70635	0.6453	0.7548	0.3319	0.70935	0.7028	0.3306	0.7571	84.6213	88.0614	88.7418	81.049	94.8469	41.5581	89.1198	88.2945	41.3943	95.1367	234.621	238.061	238.742	231.049	244.847	191.558	239.12	238.294
											4155	0.694	0.7242	0.73	0.6647	0.7796	0.3459	0.8739	0.7389	0.3694	0.7818	0.66765	0.69895	0.70465	0.6397	0.7538	0.3204	0.70865	0.701	0.3206	0.7569	83.8653	87.8093	88.5276	80.3434	94.7209	40.109	89.0316	88.0677	40.1342	95.1115	233.865	237.809	238.528	230.343	244.721	190.109	239.032	238.068
											4336	0.6928	0.721	0.7267	0.6597	0.7791	0.3388	0.8691	0.7358	0.3601	0.7814	0.66645	0.69575	0.70135	0.6347	0.7533	0.3133	0.70385	0.6979	0.3113	0.7565	83.7141	87.4061	88.1118	79.7133	94.6579	39.2143	88.4268	87.677	38.9623	95.0611	233.714	237.406	238.112	229.713	244.658	189.214	238.427	237.677
											4516	0.6878	0.7187	0.724	0.6544	0.7778	0.328	0.8662	0.7336	0.3508	0.7809	0.66145	0.69345	0.69865	0.6294	0.752	0.3025	0.70095	0.6957	0.302	0.756	83.084	87.1163	87.7715	79.0455	94.4941	37.8535	88.0614	87.3998	37.7904	94.9981	233.084	237.116	237.772	229.045	244.494	187.853	238.061	237.4
											4697	0.687	0.7164	0.7218	0.6494	0.7781	0.3201	0.8626	0.7315	0.3409	0.7809	0.66065	0.69115	0.69645	0.6244	0.7523	0.2946	0.69735	0.6936	0.2921	0.756	82.9832	86.8265	87.4943	78.4154	94.5319	36.858	87.6077	87.1352	36.543	94.9981	232.983	236.826	237.494	228.415	244.532	186.858	237.608	237.135
											4878	0.6818	0.7139	0.7201	0.6445	0.7775	0.3128	0.8614	0.7299	0.3346	0.7805	0.65545	0.68865	0.69475	0.6195	0.7517	0.2873	0.69615	0.692	0.2858	0.7556	82.328	86.5115	87.2801	77.798	94.4563	35.9381	87.4565	86.9336	35.7491	94.9477	232.328	236.511	237.28	227.798	244.456	185.938	237.457	236.934
											5058	0.6796	0.7119	0.7173	0.6396	0.7764	0.305	0.8582	0.7282	0.3225	0.7804	0.65325	0.68665	0.69195	0.6146	0.7506	0.2795	0.69295	0.6903	0.2737	0.7555	82.0508	86.2595	86.9273	77.1806	94.3177	34.9553	87.0533	86.7194	34.2244	94.9351	232.051	236.259	236.927	227.181	244.318	184.955	237.053	236.719
											5239	0.6764	0.7093	0.7154	0.6346	0.7757	0.2983	0.8546	0.7259	0.317	0.7798	0.65005	0.68405	0.69005	0.6096	0.7499	0.2728	0.68935	0.688	0.2682	0.7549	81.6476	85.9318	86.6879	76.5505	94.2295	34.111	86.5997	86.4296	33.5314	94.8595	231.648	235.932	236.688	226.551	244.229	184.111	236.6	236.43
											5419	0.6728	0.7073	0.7123	0.6301	0.7752	0.2911	0.8524	0.7238	0.3063	0.7796	0.64645	0.68205	0.68695	0.6051	0.7494	0.2656	0.68715	0.6859	0.2575	0.7547	81.1939	85.6798	86.2973	75.9835	94.1665	33.2038	86.3225	86.1649	32.1831	94.8343	231.194	235.68	236.297	225.983	244.166	183.204	236.322	236.165
											5600	0.6704	0.7046	0.7102	0.625	0.7745	0.2841	0.8485	0.7215	0.3016	0.7792	0.64405	0.67935	0.68485	0.6	0.7487	0.2586	0.68325	0.6836	0.2528	0.7543	80.8915	85.3396	86.0326	75.3409	94.0783	32.3217	85.831	85.8751	31.5909	94.7839	230.892	235.34	236.033	225.341	244.078	182.322	235.831	235.875
											5781	0.6676	0.7025	0.7079	0.6202	0.774	0.277	0.8456	0.7196	0.2943	0.7788	0.64125	0.67725	0.68255	0.5952	0.7482	0.2515	0.68035	0.6817	0.2455	0.7539	80.5387	85.075	85.7428	74.736	94.0152	31.427	85.4656	85.6357	30.671	94.7335	230.539	235.075	235.743	224.736	244.015	181.427	235.466	235.636
											5961	0.6631	0.6996	0.7052	0.6152	0.773	0.2706	0.8423	0.7171	0.2874	0.7783	0.63675	0.67435	0.67985	0.5902	0.7472	0.2451	0.67705	0.6792	0.2386	0.7534	79.9716	84.7096	85.4026	74.106	93.8892	30.6206	85.0498	85.3207	29.8015	94.6705	229.972	234.71	235.403	224.106	243.889	180.621	235.05	235.321
												Replicate 1										Replicate 1 background-subtracted										remaining [A]										remaining [B]		[B]0 = 250
											Time (sec)	C1	C2	C3	C4	C5	C6	E1	E2	E4	blank	C1	C2	C3	C4	C5	C6	E1	E2	E4	blank	C1	C2	C3	C4	C5	C6	E1	E2	E4	blank	C1	C2	C3	C4	C5	C6	E1	E2
											0	0.16645	0.2039	0.20435	0.20295	0.2047	0.2039	0.2932	0.15615	0.214	0.2099	0.14115	0.179	0.1799	0.1783	0.1756	0.18025	0.16045	0.12935	0.1701	0.185	79.1256	100.7	101.213	100.301	98.762	98.9217	90.1265	72.3997	93.3404	104.12	225.006	246.58	247.093	246.181	244.642	250	236.007	218.28
											30	0.15515	0.20035	0.2004	0.19995	0.2022	0.2029	0.28765	0.14485	0.2116	0.20975	0.12985	0.17545	0.17595	0.1753	0.1731	0.17925	0.1549	0.11805	0.1677	0.18485	72.6847	98.6765	98.9615	98.591	97.337	98.3718	86.9631	65.9587	92.0206	104.034	218.565	244.557	244.842	244.471	243.217	249.45	232.843	211.839
											60	0.14545	0.1989	0.1986	0.1978	0.2012	0.2	0.282	0.13485	0.2085	0.2098	0.12015	0.174	0.17415	0.17315	0.1721	0.17635	0.14925	0.10805	0.1646	0.1849	67.1557	97.85	97.9355	97.3655	96.767	96.7771	83.7426	60.2588	90.316	104.063	213.036	243.73	243.816	243.246	242.647	247.855	229.623	206.139
											91	0.1371	0.19685	0.196	0.1954	0.2	0.198	0.27695	0.12575	0.2062	0.2097	0.1118	0.17195	0.17155	0.17075	0.1709	0.17435	0.1442	0.09895	0.1623	0.1848	62.3963	96.6815	96.4535	95.9975	96.083	95.6774	80.8641	55.0718	89.0513	104.006	208.276	242.562	242.334	241.878	241.963	246.756	226.744	200.952
											121	0.1294	0.19455	0.19385	0.19325	0.1987	0.1964	0.27065	0.1177	0.2037	0.2095	0.1041	0.16965	0.1694	0.1686	0.1696	0.17275	0.1379	0.0909	0.1598	0.1846	58.0073	95.3705	95.228	94.772	95.342	94.7975	77.2731	50.4834	87.6766	103.892	203.887	241.251	241.108	240.652	241.222	245.876	223.153	196.363
											151	0.12235	0.1927	0.19185	0.191	0.1971	0.1944	0.2669	0.1107	0.2013	0.2094	0.09705	0.1678	0.1674	0.16635	0.168	0.17075	0.13415	0.0839	0.1574	0.1845	53.9888	94.316	94.088	93.4895	94.43	93.6978	75.1357	46.4934	86.3569	103.835	199.869	240.196	239.968	239.37	240.31	244.776	221.016	192.373
											182	0.1162	0.19085	0.18965	0.189	0.19605	0.1923	0.26205	0.1045	0.1991	0.2093	0.0909	0.16595	0.1652	0.16435	0.16695	0.16865	0.1293	0.0777	0.1552	0.1844	50.4834	93.2615	92.834	92.3495	93.8315	92.543	72.3712	42.9594	85.1471	103.778	196.363	239.142	238.714	238.23	239.712	243.621	218.251	188.84
											212	0.1102	0.189	0.18775	0.1869	0.19505	0.1906	0.2578	0.0991	0.1968	0.2091	0.0849	0.1641	0.1633	0.16225	0.16595	0.16695	0.12505	0.0723	0.1529	0.1842	47.0634	92.207	91.751	91.1525	93.2615	91.6082	69.9487	39.8814	83.8824	103.664	192.943	238.087	237.631	237.033	239.142	242.687	215.829	185.762
											242	0.1051	0.1871	0.18575	0.1849	0.19365	0.1888	0.2535	0.09345	0.195	0.2091	0.0798	0.1622	0.1613	0.16025	0.16455	0.16515	0.12075	0.06665	0.1511	0.1842	44.1564	91.124	90.611	90.0125	92.4635	90.6184	67.4977	36.661	82.8926	103.664	190.037	237.004	236.491	235.893	238.344	241.697	213.378	182.541
											273	0.1002	0.1852	0.1838	0.1828	0.19255	0.1869	0.2494	0.08925	0.1924	0.209	0.0749	0.1603	0.15935	0.15815	0.16345	0.16325	0.11665	0.06245	0.1485	0.1841	41.3634	90.041	89.4995	88.8155	91.8365	89.5737	65.1607	34.267	81.4629	103.607	187.244	235.921	235.38	234.696	237.717	240.652	211.041	180.147
											303	0.0957	0.18355	0.18185	0.181	0.1913	0.1849	0.24595	0.08475	0.1903	0.209	0.0704	0.15865	0.1574	0.15635	0.1622	0.16125	0.1132	0.05795	0.1464	0.1841	38.7984	89.1005	88.3881	87.7896	91.124	88.4739	63.1943	31.702	80.3081	103.607	184.679	234.981	234.268	233.67	237.004	239.552	209.074	177.582
											333	0.0916	0.18165	0.1799	0.17885	0.1902	0.1831	0.24265	0.08115	0.1885	0.20895	0.0663	0.15675	0.15545	0.1542	0.1611	0.15945	0.1099	0.05435	0.1446	0.18405	36.4615	88.0176	87.2766	86.5641	90.497	87.4841	61.3133	29.65	79.3184	103.578	182.342	233.898	233.157	232.444	236.377	238.562	207.193	175.53
											364	0.0879	0.1801	0.1782	0.1771	0.18895	0.1815	0.23905	0.07735	0.1865	0.2089	0.0626	0.1552	0.15375	0.15245	0.15985	0.15785	0.1063	0.05055	0.1426	0.184	34.3525	87.1341	86.3076	85.5666	89.7845	86.6043	59.2613	27.484	78.2186	103.55	180.233	233.014	232.188	231.447	235.665	237.683	205.141	173.364
											394	0.0842	0.1783	0.17655	0.175	0.18775	0.1793	0.23565	0.07415	0.1848	0.20875	0.0589	0.1534	0.1521	0.15035	0.15865	0.15565	0.1029	0.04735	0.1409	0.18385	32.2435	86.1081	85.3671	84.3696	89.1005	85.3946	57.3233	25.6601	77.2838	103.464	178.124	231.988	231.247	230.25	234.981	236.473	203.203	171.54
											424	0.0809	0.17645	0.17445	0.1732	0.1863	0.1774	0.2324	0.0711	0.1828	0.2087	0.0556	0.15155	0.15	0.14855	0.1572	0.15375	0.09965	0.0443	0.1389	0.1838	30.3625	85.0536	84.1701	83.3436	88.2741	84.3498	55.4708	23.9216	76.184	103.436	176.243	230.934	230.05	229.224	234.154	235.428	201.351	169.802
											454	0.07805	0.175	0.17315	0.17155	0.1854	0.1756	0.22965	0.06885	0.181	0.2088	0.05275	0.1501	0.1487	0.1469	0.1563	0.15195	0.0969	0.04205	0.1371	0.1839	28.738	84.2271	83.4291	82.4031	87.7611	83.36	53.9033	22.6391	75.1942	103.493	174.618	230.107	229.309	228.283	233.641	234.438	199.783	168.519
											485	0.07515	0.17335	0.171	0.1697	0.18415	0.1738	0.22655	0.06655	0.1793	0.2087	0.04985	0.14845	0.14655	0.14505	0.15505	0.15015	0.0938	0.03975	0.1354	0.1838	27.085	83.2866	82.2036	81.3486	87.0486	82.3702	52.1363	21.3281	74.2594	103.436	172.965	229.167	228.084	227.229	232.929	233.449	198.016	167.208
											515	0.07265	0.1717	0.16925	0.1679	0.18325	0.1725	0.22405	0.06415	0.1774	0.20855	0.04735	0.1468	0.1448	0.14325	0.15415	0.14885	0.0913	0.03735	0.1335	0.18365	25.6601	82.3461	81.2061	80.3226	86.5356	81.6554	50.7114	19.9601	73.2147	103.35	171.54	228.226	227.086	226.203	232.416	232.734	196.591	165.84
											545	0.0705	0.1701	0.1679	0.16615	0.182	0.1708	0.22155	0.06215	0.1757	0.20865	0.0452	0.1452	0.14345	0.1415	0.1529	0.14715	0.0888	0.03535	0.1318	0.18375	24.4346	81.4341	80.4366	79.3251	85.8231	80.7206	49.2864	18.8201	72.2799	103.407	170.315	227.314	226.317	225.205	231.703	231.799	195.166	164.7
											576	0.06885	0.1684	0.16605	0.1645	0.18085	0.1695	0.21895	0.05985	0.1737	0.20845	0.04355	0.1435	0.1416	0.13985	0.15175	0.14585	0.0862	0.03305	0.1298	0.18355	23.4941	80.4651	79.3821	78.3846	85.1676	80.0057	47.8044	17.5091	71.1801	103.293	169.374	226.345	225.262	224.265	231.048	231.084	193.684	163.389
											606	0.06775	0.16695	0.16425	0.1628	0.17995	0.1674	0.2166	0.0583	0.172	0.20855	0.04245	0.14205	0.1398	0.13815	0.15085	0.14375	0.08385	0.0315	0.1281	0.18365	22.8671	79.6386	78.3561	77.4156	84.6546	78.851	46.4649	16.6256	70.2453	103.35	168.747	225.519	224.236	223.296	230.535	229.929	192.345	162.506
	Calibration curve of N1 used in E4 and C6 kinetics								Replicate 1								Replicate2									Replicate3
	abs	abs		N1 (uM)					Calibration curve of N1 used in C1-5, E1-2, blank kinetics								Calibration curve of N1 used in C1-5, E1-2, blank kinetics									Calibration curve of N1 used in C1-5, E1-2, blank kinetics
	0.204	0.203		100	0.18035	0.17935	0.17985		abs	abs	N1(uM)						abs	abs	N1(uM)							abs	abs	N1(uM)
	0.1264	0.1138		50	0.10275	0.09015	0.09645		0.3733	0.3734	200	0.35035					0.3818	0.3822	200	0.382	0.3523					0.3985	0.3982	200	0.39835	0.369
	0.0695	0.0688		25	0.04585	0.04515	0.0455		0.2046	0.206	100	0.1823					0.2134	0.214	100	0.2137	0.184					0.2224	0.2221	100	0.22225	0.1929
	0.0462	0.046		12.5	0.02255	0.02235	0.02245		0.1151	0.1153	50	0.0922					0.1245	0.1231	50	0.1238	0.0941					0.1286	0.1276	50	0.1281	0.09875
	0.0353	0.0345		6.25	0.01165	0.01085	0.01125		0.0707	0.0705	25	0.0476					0.0773	0.0776	25	0.07745	0.04775					0.0793	0.0796	25	0.07945	0.0501
	0.029	0.0287		3.125	0.00535	0.00505	0.0052		0.0464	0.0468	12.5	0.0236					0.0551	0.054	12.5	0.05455	0.02485					0.0549	0.0549	12.5	0.0549	0.02555
	0.0264	0.0262		1.5625	0.00275	0.00255	0.00265		0.0343	0.0347	6.25	0.0115					0.0429	0.0417	6.25	0.0423	0.0126					0.0428	0.0425	6.25	0.04265	0.0133
	0.0239	0.0234	0.02365	0	0.00025	-0.00025			0.029	0.0318	3.125	0.0074					0.0361	0.0364	3.125	0.03625	0.00655					0.0361	0.0365	3.125	0.0363	0.00695
			0.02365						0.023	0.023	0	0					0.0298	0.0296	0	0.0297	0					0.0293	0.0294	0	0.02935	0
[truncated: 112 more columns]
