# Supplementary material for: Tumour-specific STING agonist synthesis via a two-component prodrug system
Source: Nat Chem. 2025 Sep 16;17(12):1941–51. doi: 10.1038/s41557-025-01930-9 (PMC12669040; doi:10.1038/s41557-025-01930-9)
Supplement: Supplementary file 10 — Statistical source data. [file 41557_2025_1930_MOESM10_ESM.xlsx]

## Sheet: 工作表1
				MSA2 MTC						SC2S MTC						β-GlcA-N1/E4 MTC							β-GlcA-N1/E4 + enzyme
				Days	Control	15 μM	75 μM	150 μM		Days	Control	0.62 μM	3.1 μM	6.2 μM		Days	Control	5 + 5 μM	10 + 10 μM	20 + 20 μM	100 + 100 μM		Days	Control	20 + 20 μM + 166 U/mL	20 + 20 μM + 250 U/mL	20 + 20 μM + 500 U/mL			2dpi phagocytosis
				1	0	1	0	0		1	0	0	0	0		1	0	0	1	1	1		1	0	0	1	1				ctrl	MSA2	SC2S	β-GlcA-N1/E4	β-GlcA-N1/E4 + enz
				1	0	0	0	0		1	0	0	0	0		1	0	0	0	1	1		1	0	0	1	1			230522	3	22	17	26	12
				1	0	0	0	0		1	0	0	0	0		1	0	0	0	1	1		1	0	0	0	1				2	25	0*	12	22
				1	0	0	0	0		1	0	0	0	0		1	0	0	0	1	1		1	0	0	0	1				10	15	22	12	18
				1	0	0	0	0		1	0	0	0	0		1	0	0	0	1	1		1	0	0	0	1				11	25	16	19	22
				1	0	0	0	0		1	0	0	0	0		1	0	0	0	1	1		1	0	0	0	1				12	35	35	23	15
				1	0	0	0	0		1	0	0	0	0		1	0	0	0	1	1		1	0	0	0	1				8	14	30	11	23
				1	0	0	0	0		1	0	0	0	0		1	0	0	0	1	1		1	0	0	0	1				45*		42	18
				1	0	0	0	0		1	0	0	0	0		1	0	0	0	1	1		1	0	0	0	1				22
				1	0	0	0	0		1	0	0	0	0		1	0	0	0	1	1		1	0	0	0	1				18
				1	0	0	0	0		1	0	0	0	0		1	0	0	0	1	1		1	0	0	0	1				16
				1	0	0	0	0		1	0	0	0	0		1	0	0	0	0	1		1	0	0	0	1
				1	0	0	0	0		1	0	0	0	0		1	0	0	0	0	1		1	0	0	0	1			230726	11	13	62	9	27
				1	0	0	0	0		1	0	0	0	0		1	0	0	0	0	1		1	0	0	0	1				8	22	48	6	23
				1	0	0	0	0		1	0	0	0	0		1	0	0	0	0	1		1	0	0	0	1				7	48	23	10	18
				1	0	0	0	0		1	0	0	0	0		1	0	0	0	0	1		1	0	0	0	1				28	31	18	23	16
				1	0	0	0	0		1	0	0	0	0		1	0	0	0	0	1		1	0	0	0	1				7	19	44	10	19
				1	0	0	0	0		1	0	0	0	0		1	0	0	0	0	1		1	0	0	0	1				10	19	12	6	25
				1	0	0	0	0		1	0	0	0	0		1	0	0	0	0	1		1	0	0	0	1				8	33	10	10	29
				1	0	0	0	1		1	0	0	0	0		1	0	0	0	0	1		1	0	0	0	1				6	17	20	13	8
				1	0	0	0	1		1	0	0	0	0		1	0	0	0	0	1		1	0	0	0	1				5			12	11
				1	0	0	0	1		1	0	0	0	0		1	0	0	0	0	1		1	0	0	0	1							20	8
				1	0	0	0	1		1	0	0	0	0		1	0	0	0	0	1		1	0	0	0	1							13
				1	0	0	0	1		1	0	0	0	1		1	0	0	0	0	1		1	0	0	0	1
				1	0	0	0	1		1	0	0	0	1		1	0	0	0	0	1		1	0	0	0	1
				1	0	0	0	1		1	0	0	0	1		1	0	0	0	0	1		1	0	0	0	1
				1	0	0	0	1		1	0	0	0	1		1	0	0	0	0	1		1	0	0	0	1
				1	0	0	0	1		1	0	0	0	1		1	0	0	0	0	1		1	0	0	0	1
				1	0	0	0	1		1	0	1	0	1		1	0	0	0	0	1		1	0	0	0	1
				1	0	0	0	1		1	0	1	0	1		1	0	0	0	0	1		1	0	0	0	1
				2	0		0			2	0		0			2	0	0					2	0	0
				2	0	1	0			2	0		0			2	0	0	1				2	0	0
				2	0	0	0			2	0	1	0			2	0	0	0				2	0	0	1
				2	0	0	0			2	0	1	0			2	0	0	0				2	0	0	1
				2	0	0	0			2	0	1	0			2	0	0	0				2	0	0	1
				2	0	0	0			2	0	1	0			2	0	0	0				2	0	0	0
				2	0	0	0			2	0	1	0			2	0	0	0				2	0	0	0
				2	0	0	0			2	0	0	0	0		2	0	0	0				2	0	0	0
				2	0	0	0			2	0	0	0	0		2	0	0	0				2	0	0	0
				2	0	0	0			2	0	0	0	0		2	0	0	0				2	0	0	0
				2	0	0	0			2	0	0	0	0		2	0	0	0				2	0	0	0
				2	0	0	0	0		2	0	0	0	0		2	0	0	0	1			2	0	0	0
				2	0	0	0	0		2	0	0	0	0		2	0	0	0	0			2	0	0	0
				2	0	0	0	1		2	0	0	0	0		2	0	0	0	0			2	0	0	0
				2	0	0	0	1		2	0	0	0	0		2	0	0	0	0			2	0	0	0
				2	0	0	0	1		2	0	0	0	0		2	0	0	0	0			2	0	0	0
				2	0	0	0	1		2	0	0	0	0		2	0	0	0	0			2	0	0	0
				2	0	0	0	1		2	0	0	0	0		2	0	0	0	0			2	0	0	0
				2	0	0	0	1		2	0	0	0	0		2	0	0	0	0			2	0	0	0
				2	0	0	0	1		2	0	0	0	0		2	0	0	0	0			2	0	0	0
				2	0	0	0	1		2	0	0	0	0		2	0	0	0	0			2	0	0	0
				2	0	0	0	1		2	0	0	1	0		2	0	0	0	0			2	0	0	0
				2	0	0	0	1		2	0	0	1	1		2	0	0	0	0			2	0	0	0
				2	0	0	0	1		2	0	0	1	1		2	0	0	0	0			2	0	0	0
				2	0	0	0	1		2	0	0	1	1		2	0	0	0	0			2	0	0	0
				2	0	0	0	1		2	0	0	1	1		2	0	0	0	0			2	0	0	0
				2	0	0	0	1		2	0	0	1	1		2	0	0	0	0			2	0	0	0
				2	0	0	0	1		2	0	0	1	1		2	0	0	0	0			2	0	0	0
				2	0	0	0	1		2	0	0	1	1		2	0	0	0	0			2	0	0	0
				2	0	0	0	0		2	0	0	1	1		2	0	0					2	0	0	0
				2	0	0	0			2	0	0				2	0	0					2	0	0
				2	0	0	0			2	0	0				2	0	0	1				2	0	0
				2	0	0	0			2	0	0				2	0	0	1				2	0	0
				2	0	0	0			2	0	0				2	0	0	1				2	0	0
				2	0	0	0			2	0	0				2	0	0	1				2	0	0
				2	0	0	0			2	0	0				2	0	0	0				2	0	0	1
				2	0	0	1			2	0	0				2	0	0	0				2	0	0	0
				2	0	0	1			2	0	0				2	0	0	0				2	0	0	0
				2	0	0	1			2	0	0				2	0	0	0				2	0	0	0
				2	0	0	1			2	0	0	0			2	0	0	0				2	0	0	0
				3	0					3	0		0			3	0	0	0				3	0	0	0
				3	0					3	0		0			3	0	0	0	1			3	0	0	0
				3	0	0				3	0		0			3	0	0	0	0			3	0	0	0
				3	0	0				3	0		0			3	0	0	0	0			3	0	0	0
				3	0	0	1			3	0		0			3	0	0	0	0			3	0	0	0
				3	0	0	1			3	0		0	0		3	0	0	0	0			3	0	0	0
				3	0	0	1			3	0		0	0		3	0	0	0	0			3	0	0	0
				3	0	0	1			3	0	1	0	0		3	0	0	0	0			3	0	0	0
				3	0	0	1			3	0	1	0	0		3	0	0	0	0			3	0	0	0
				3	0	0	1			3	0	1	0	1		3	0	0	0	0			3	0	0	0
				3	0	0	0			3	0	1	0	1		3	0	0	0	0			3	0	0	0
				3	0	0	0			3	0	0	0	1		3	0	0	0	0			3	0	0	0
				3	0	0	0			3	0	0	0	1		3	0	0	0	0			3	0	0	0
				3	0	0	0			3	0	0	0	1		3	0	0	0	0			3	0	0	0
				3	0	0	0			3	0	0	0	1		3	0	0	0	0			3	0	0	0
				3	0	0	0			3	0	0	1	1		3	0	0	0	0			3	0	0	0
				3	0	0	0			3	0	0	1	1		3	0	0	0	0			3	0	0	0
				3	0	0	0	0		3	0	0	1	1		3	0	0	0	0			3	0	0	0
				3	0	0	0	0		3	0	0	1	1		3	0	0	0	0			3	0	0	0
				3	0	0	0	0		3	0	0	1	1		3	0	0	0	0			3	0	0	0
