# Supplementary material for: Tumour-specific STING agonist synthesis via a two-component prodrug system
Source: Nat Chem. 2025 Sep 16;17(12):1941–51. doi: 10.1038/s41557-025-01930-9 (PMC12669040; doi:10.1038/s41557-025-01930-9)
Supplement: Supplementary file 11 — Statistical source data. [file 41557_2025_1930_MOESM11_ESM.xlsx]

## Sheet: 工作表1
				Tumor Size		tumor sizes are excluded once a death has been recorded in a given treatment group
				Days	MSA2						β-GlcA-N1 + E4						β-GlcA-N1 + E4 + enz						β-GlcA-N1						E4						PBS
				5	75.4498	45.5384	65.5749	59.7816	81.683	103.155	57.0854	67.3745	61.4041	54.5386	83.8198	102.404	34.7035	83.942	69.665	52.4246	96.3831	97.686	48.8515	75.5651	67.625	61.0316	72.4611	112.86	42.7772	57.7717	85.465	64.5028	68.3886	114.123	36.3628	67.0347	91.5176	68.1383	68.1786	118.776
				6	102.864	51.4565	57.0035	88.7887	141.322	90.4193	69.7876	81.3895	88.6057	73.9632	87.5429	121.452	54.0013	110.957	46.9356	87.9411	167.766	114.394	91.966	81.5735	133.525	115.615	172.909	169.073	47.2044	115.997	100.941	94.1501	134.09	164.516	70.4406	98.5451	182.53	105.173	138.955	186.026
				7	78.652	48.875	69.2535	85.8525	151.008	109.99	74.6304	117.665	103.902	93.6637	89.7843	133.954	89.3808	128.727	65.3063	122.02	192.379	141.032	133.664	82.8767	175.286	158.485	180.625	171.297	83.8111	123.75	147.774	107.915	127.326	170.858	152.187	152.246	199.875	163.741	134.899	236.679
				8	68.516	56.3978	71.9176	123.863	178.692	143.393	103.694	143.507	155.585	124.92	95.992	161.693	104.595	126.444	95.5996	190.179	237.963	177.935	166.608	111.797	213.935	172.39	214.319	253.728	101.794	160.424	166.494	159.556	211.649	292.586	154.449	149.927	216.426	189.768	157.267	324.034
				9	83.1657	77.3789	113.084	124.762	221.649	143.736	89.6152	180.634	176.525	121.634	112.304	167.653	95.4077	145.151	117.889	221.732	223.72	196.993	195.046	125.75	218.813	231.786	242.902	265.643	173.091	144.735	179.033	211.92	210.31	311.524	188.605	174.532	204.166	258.228	187.107	381.804
				10	175.964	48.7265	99.5328	75.2728	216.387	116.93	78.6021	194.777	215.844	109.813	90.0912	157.267	99.812	138.357	122.711	220.417	233.27	227.933	226.793	159.509	257.299	235.137	298.344	277.76	174.229	139.801	179.257	220.398	219.823	315.2	222.027	195.984	216.225	295.588	222.012	425.713
				11	48.3054	63.7985	85.6296	99.6732	136.458	132.096	88.9904	215.649	232.035	114.932	75.858	167.653	90.6661	159.752	116.637	270.599	217.946	176.579	320.961	163.588	216.625	223.529	293.015	295.58	151.24	105.972	188.985	218.26	355.738	330.361	288.606	204.696	239.717	352.388	214.716	454.265
				12	66.3261	80.708	100.069	69.0422	137.565	101.927	74.7082	259.555	242.795	112.863	84.4493	180.405	75.0587	184.89	82.5127	274.037	244.834	166.826	342.216	160.476	212.161	243.002	298.632	319.894	115.138	82.5062	138.357	129.8	406.074	280.004	280.551	205.103	165.99	392.309	220.416	732.824
				13	63.4532	72.0858	51.6019	92.9441	101.051	153.978	85.1191	277.022	269.05	110.214	95.0513	206.188	71.7654	152.898	135.308	250.752	184.333	155.221	433.392	142.863	187.34	271.678	244.585	382.602	190.245	56.9029	131.09	171.31	467.596	367.414	335.936	163.77	189.34	525.991	218.244	850.234
				15	11.01	85.7304	55.447	51.1234	131.232	88.445	82.5477	455.759	445.516	94.454	109.642	251.149	72.1541	97.0488	186.302	274.999	156.598	74.5537	704.123	131.323	158.255	258.259	265.391	394.049	170.529	97.924	86.8608	141.235	778.533	408.221	340.574	185.202	228.005	741.219	201.424	1785.56
				17	2.80303	79.0214	78.1526	29.4335	122.367	74.3063	61.045	617.951	566.401	76.7826	117.569	329.69	50.2588	11.4157	268	252.96	163.849	56.8817	1045.31	137.184	187.623	310.808	301.787	626.337	200.173	21.1728	53.038	86.3887	1070.38	474.788	424.0229*	287.25642*	238.466183*	1207.59758*	216.733438*
				19	3.04175	36.5332	82.748	21.7221	52.1324	50.8129	48.2284	707.492	622.568	96.157	131.296	462.721	29.1963	7.8975	270.58	300.836	62.7275	35.4489		141.79645*	180.631341*	496.055813*	436.264564*	874.828822*	277.7591*	20.783547*	50.621922*	63.4035145*		587.860416*	640.7559*	364.644432*	145.72363*		219.064217*
				21	3.81923	85.9019	250.761	38.2867	23.9288	34.8628	52.8019	1681.58	786.103	77.9558	192.827	566.287	10.3105	9.37732	407.456	464.279	74.8409	36.4283		122.159104*	237.833172*	782.730744*	480.715859*	1414.43352*	480.204712*	49.365907*	63.4373815*	35.313608*		1224.53798*	1174.296*	604.41309*	125.131077*		219.76532*
				23	6.67755	59.3379	241.666	16.0487	31.0953	17.1822	69.69395*		953.409086*	96.7078125*	222.329272*	663.169843*	16.062	16.2729	482.311	517.148	49.3648	20.1592		113.017785*	189.920088*					11.0632075*	23.87025*	17.145*					201.021496*
				25	6.38806	58.5803	450.816	3.41588	8.00759	6.64832	98.255025*			139.35635*	336.35*		4.92258	5.70736	949.994	786.411	24.5809	7.71134		125.8124*	301.465344*					20.735286*	28.141542*	14.370902*					1093.66201*
				30	0	85.0176	1148.46	0	0	0	239.932611*			407.87445*	811.9967*		0*	0*			16.06176*	0*		445.0408*	632.476008*					26.379018*	37.79685*	4.06045*
				33	0*	135.638994*		0*	0*	0*	394.563177*			629.015173*			0*	0*			12.168*	0*		1167.21859*	1562.43654*					69.76424*	139.277754*	1.573*
				35*	0*	189.841968*		0*	0*	0*	547.355344*			1010.38362*			0*	0*			44.177371*	0*								82.9059175*	196.695182*	0*
				39*	0*	279.4986*		0*	0*	0*	977.824486*						0*	0*			169.272765*	0*								316.2051*	0*	0*
				42*	0*	482.713084*		0*	0*	0*							0*	0*			382.473152*	0*								741.409592*
				46*	0*	641.128226*		0*	0*	0*							0*	0*			833.699308*	0*								1650.63766*	0*	0*
				49*	0*	1237.75526*		0*	0*	0*							0*	0*			831.40455*	0*									0*	0*
				53*	0*			0*	0*	0*							0*	0*				0*									0*	0*
													Body weight (%)
				Survival	1 denotes a death event								Days	MSA2						β-GlcA-N1 + E4						β-GlcA-N1 + E4 + enz						β-GlcA-N1						E4						PBS
					Days	MSA2	β-GlcA-N1 + E4	β-GlcA-N1 + E4 + enz	β-GlcA-N1	E4	PBS		5	100	100	100	100	100	100	100	100	100	100	100	100	100	100	100	100	100	100	100	100	100	100	100	100	100	100	100	100	100	100	100	100	100	100	100	100
				1.1	60	0							6	92.6347	98.342	97.095	95.3353	94.8508	95.1886	99.8003	97.7034	99.7563	96.7669	99.8744	100.081	94.3946	92.4044	94.7652	105.251	95.0131	96.2298	100.514	98.8295	97.5985	99.3912	101.141	101.483	101.438	102.89	101.947	101.771	98.6611	100.878	101.392	100.886	100.518	100.572	98.5981	99.7783
				1.2	49	1							7	97.2318	101.606	101.674	99.0837	96.306	100.115	100.549	100.2	98.538	97.7819	99.5394	101.497	96.9507	97.1831	97.0858	106.008	98.6002	97.2172	100.374	99.084	97.8386	101.522	102.472	101.293	99.8403	101.944	99.4009	102.978	104.519	99.5609	100.206	102.397	100.612	101.878	99.8832	98.98
				1.3	35	1							8	97.5778	99.5337	101.182	99.2087	97.9851	98.8453	98.3525	99.5007	99.8051	97.3308	99.2881	100.607	97.9372	96.5795	96.762	105.652	98.6877	98.833	97.6625	100.305	97.5504	99.5814	102.586	101.673	98.0831	101.156	98.3525	100.684	101.506	99.0419	101.186	100.261	99.1521	100.98	100.078	98.0931
				1.4	60	0							9	94.5131	99.0155	101.526	96.4598	97.6119	95.766	99.4009	98.4024	98.0507	96.8045	99.4556	99.1909	97.5336	95.4728	92.9844	104.005	97.5066	95.9156	97.8495	98.5242	97.5985	99.0106	100.19	101.369	100.32	98.0032	97.6535	100.443	100.418	100.04	100.361	100.573	98.7753	101.021	100.896	98.4479
				1.5	60	0							10	97.479	100.622	101.28	100.708	98.6567	98.6528	98.4024	98.1029	99.3177	95.0376	99.33	99.6359	96.6816	98.0382	94.7113	104.272	99.3438	97.0377	98.878	97.6081	98.6071	98.8204	100.19	102.319	97.7636	99.4745	99.6006	100.322	100.669	98.3234	101.753	99.6352	99.6232	103.879	101.869	95.8315
				1.6	60	0							11	96.787	99.7927	102.216	98.5423	98.1343	97.6136	99.7005	99.1013	100.487	97.6692	100.377	98.7864	100.314	96.9316	98.2191	105.207	100.35	100.269	97.5222	98.626	99.7118	98.8585	99.7719	102.205	99.0415	98.5286	99.9501	98.7928	99.2469	99.6407	103.711	100.782	98.5398	100.939	101.285	96.8514
				2.1	39		1						12	99.8023	100.933	105.17	101.041	102.761	98.8453	100.449	99.1513	102.096	97.1429	102.889	102.023	101.121	93.2093	94.1176	105.519	101.4	101.795	98.9247	101.832	100.672	99.8478	102.472	102.776	101.331	100.263	100.05	101.932	99.3724	101.317	101.856	101.72	99.1521	101.593	104.011	99.6009
				2.2	21		1						13	98.7642	97.6684	103.003	96.7514	98.5448	94.8807	101.498	99.2012	102.826	97.594	98.4925	100.647	99.4619	96.1771	92.8764	103.516	99.0376	98.5189	97.8027	101.883	105.427	98.2116	101.825	102.7	98.7753	100.052	101.098	99.839	97.5314	98.2834	102.01	101.407	103.297	101.96	101.363	97.694
				2.3	23		1						15	102.373	102.902	105.908	100.5	102.388	99.8845	104.493	102.696	102.875	98.3459	101.717	104.329	101.39	99.9497	98.6508	108.189	107.043	102.648	102.618	103.053	104.995	101.218	105.095	107.186	101.012	102.207	103.095	105.03	101.339	100.758	104.484	103.804	105.087	103.838	106.386	101.242
				2.4	35		1						17	101.878	99.2746	110.192	99.2503	103.582	100.423	101.897	101.947	98.538	97.594	102.931	105.138	103.184	100.905	98.7588	108.144	105.949	102.289	102.104	102.85	101.825	99.3912	102.281	105.209	99.2013	100.21	101.897	103.582	98.3264	102.395	107.113	104.534	105.982	103.43	107.516
				2.5	35		1						19	99.2091	100.881	102.954	97.6676	104.478	100.808	102.347	101.548	98.9279	96.4286	101.801	102.953	102.197	102.264	97.3556	107.254	104.593	102.334		100.611	102.209	96.8798	99.4677	104.068	99.7338	100.578	103.944	102.052		100	100.825	102.084	105.417		105.958
				2.6	23		1						21	105.091	99.6891	107.139	98.9588	102.724	104.003	101.847	101.398	99.3177	95.6767	101.256	102.306	103.587	105.282	99.4064	100.178	103.85	99.9102		105.14	102.401	98.4018	99.6958	102.243	99.3078	101.419	102.696	102.012		99.9202		104.534	103.957		105.569
				3.1	60			0					23	108.403	103.472	106.352	99.7501	105.41	104.427	104.643		99.6101	98.421	101.466	103.277	104.888	107.394	102.267	108.856	107.699	104.937		107.074	103.218					101.734	106.64	103.622					107.866
				3.2	60			0					25	111.27	105.751	107.09	99.5002	108.918	104.927	105.492			100.79	104.69		110.135	107.495	108.149	111.882	108.836	106.059		108.092	106.58					104.624	105.592	103.743					108.761
				3.3	25			1					30	109.639	109.637	114.82	99.167	102.164	101.501	105.592			100.827	103.225		110.942	109.054			112.117	106.957		108.499	103.314					107.462	107.589	103.582
				3.4	27			1					33	107.118	106.684		98.6256	102.351	99.2687	103.744			98.3459			106.637	109.759			106.605	105.296		103.969	100.432					103.994	110.534	100
				3.5	49			1					35	108.354	110		101.791	102.276	100.231	105.492			100.15			108.565	109.004			110.236	106.643								109.091	112.581	104.708
				3.6	60			0					39	104.449	108.601		101.583	102.91	100.115	101.548						107.579	107.696			111.242	108.034								107.357		106.278
				4.1	17				1				42	108.156	110.674		103.29	104.291	101.578							111.704	110.312			114.173	107.81								108.671		107.082
				4.2	33				1				46	107.909	111.917		104.373	103.694	100							113.543	110.765			110.324	107.63								110.72		103.34
				4.3	33				1				49	108.354	111.503		101.833	105.597	99.769							109.238	111.67			111.242	109.201										104.829
				4.4	21				1				53	110.133			109.538	106.605	100.77							116.054	112.525				111.356										107.445
				4.5	21				1				56	112.308			109.912	105.224	102.81							111.928	109.909				109.156										107.525
				4.6	21				1				60	109.54			108.871	105.672	103.888							113.632	107.746				110.144										108.773
				5.1	21					1
				5.2	46					1
				5.3	35					1				PBS	MSA2	β-GlcA-N1 + E4 + enz
				5.4	60					0			G-CSF	1	2.04241	4.73065
				5.5	17					1			IL-1β	1	1.9772	1.63374
				5.6	21					1			IL-12p70	1	1.44226	1.88712
				6.1	21						1		CCL3	1	1.44175	4.94639
				6.2	21						1		CXCL2	1	1.85139	2.35428
				6.3	25						1		EPO	1	1.36032	1.75617
				6.4	17						1		IL-16	1	1.89475	1.40126
				6.5	21						1		CCL12	1	5.21545	1.58082
				6.6	15						1		IL-6	1	4.18623	0.479641
													IL-17	1	1.77717	1.02174
													TARC	1	1.51897	0.700561
													CCL4	1	0.706843	1.35068
													IFNγ	1	0.467232	0.367232
													IL-3	1	0.512027	0.266323
													IL-12p40	1	0.203508	0.101726
													IL-15	1	0.42439	0.358595
													M-CSF	1	0.646284	0.380997
