# Supplementary material for: Tumour-specific STING agonist synthesis via a two-component prodrug system
Source: Nat Chem. 2025 Sep 16;17(12):1941–51. doi: 10.1038/s41557-025-01930-9 (PMC12669040; doi:10.1038/s41557-025-01930-9)
Supplement: Supplementary file 13 — Statistical source data. [file 41557_2025_1930_MOESM13_ESM.xlsx]

## Sheet: 工作表1
	RBC	Day0				Day5					MCV	Day0				Day5
	Vehicle	11.07	8.04	9.94	8.82	9.15	9.18	9.36	8.61		Vehicle	51.5	51.5	51.4	51.6	50.2	51.1	51	50.9
	β-Glu-N1+E4	8.59	8.82	10.27	10.87	9.7	8.8	7.17	10.13		β-Glu-N1+E4	51.2	51.5	52.3	51.7	50.6	50.2	51.5	50.8
	SC2S	9.65	10.31	10.59	10.89	8.22	9.33	9.82	10.19		SC2S	55	51.6	50	50	51.1	50.3	51.3	51
	MSA2	10.94	10.54	10.66	9.7	10	8.31	9.87	7.92		MSA2	48.8	50	49.5	50.3	51.7	51.9	50.9	51.3
	HGB	Day0				Day5					MCH	Day0				Day5
	Vehicle	15.7	12	14.9	13.5	13.3	13.4	13.8	12.8		Vehicle	14.2	14.9	15	15.3	14.5	14.6	14.7	14.9
	β-Glu-N1+E4	13.2	13.3	15.4	16.4	14.4	13.2	10.9	15		β-Glu-N1+E4	15.4	15.1	15	15.1	14.8	15	15.2	14.8
	SC2S	14.6	15.3	15.8	16.3	12.4	13.7	14.9	15.5		SC2S	15.1	14.8	14.9	15	15.1	14.7	15.2	15.2
	MSA2	16.5	15.6	15.6	14.5	14.9	12.4	14.8	11.8		MSA2	15.1	14.8	14.6	14.9	14.9	14.9	15	14.9
	HCT	Day0				Day5
	Vehicle	54.2	43.8	54.1	50.8	45.9	46.9	47.7	43.8
	β-Glu-N1+E4	49.1	49.8	49.8	56.6	49.1	44.2	46.9	51.5
	SC2S	53.1	53.2	53	54.5	42	49.9	50.4	52
	MSA2	53.4	52.7	52.8	48.8	51.7	43.1	50.2	40.6
	WBC	Day0				Day5
	Vehicle	9.3	8	6.9	10.5	7	12	12.8	11.8
	β-Glu-N1+E4	8.7	10.5	8.9	7.9	12.8	8.7	7.1	9
	SC2S	11	10	8.7	8.4	9.2	10.4	6.6	6.6
	MSA2	7.1	7.7	8.8	8.2	8.6	8	9.3	7.4
	PLT	Day0				Day5					RDW-CV	Day0				Day5
	Vehicle	1066	918	416	881	1022	727	770	709		Vehicle	15.9	18.4	15.4	14.2	15.5	13.5	14.6	14.6
	β-Glu-N1+E4	921	501	962	830	763	567	863	1221		β-Glu-N1+E4	14.3	14.3	14.9	16.1	14.2	15	15.9	14
	SC2S	670	896	1143	870	155	541	770	1292		SC2S	14.7	15.1	14.8	15	14	14.3	16.7	15.7
	MSA2	1210	892	696	576	1244	920	808	855		MSA2	14.4	15.1	15.1	15.3	16	14.5	14.4	14.4
											MPV	Day0				Day5
											Vehicle	6.7	7.2	7.3	7.1	7.3	7.9	7.7	7.7
											β-Glu-N1+E4	7.1	7.8	6.8	8	7.2		7.2	7.2
											SC2S	8	7.6	6.7	7.2	7.6		7.6	6.6
											MSA2	6.5	7.1	7.9		6.6	7.6	7.6	6.8
